# Supplementary material for: Sensing of joint and spinal bending or stretching via a retractable and wearable badge reel
Source: Nat Commun. 2021 May 19;12:2950. doi: 10.1038/s41467-021-23207-8 (PMC8136475; doi:10.1038/s41467-021-23207-8)
Supplement: Supplementary file 11 — Source Data [file 41467_2021_23207_MOESM11_ESM.xlsx]

## Sheet: Figure 2
Figure 2d												Figure 2e			Figure 2f													Figure 2g				Figure 2h											Figure 2i
Displacement	Voltage Signal		Displacement	Voltage Signal		Displacement	Voltage Signal		Displacement	Voltage Signal		Time	Voltage		Time	Voltage Signal	Time	Voltage Signal	Time	Voltage Signal	Time	Voltage Signal	Time	Voltage Signal	Time	Voltage Signal		Rope speed	Frequency	Frequency		Time	Voltage Signal	Time	Voltage Signal	Time	Voltage Signal	Time	Voltage Signal	Time	Voltage Signal		Time	Voltage Signal	Time	Voltage Signal	Time	Voltage Signal	Time
mm	V		mm	V		mm	V		mm	V		s	v		s	v	s	v	s	v	s	v	s	v	s	v		mm/s	Hz	Hz		s	V	s	V	s	V	s	V	s	V		s	V	s	V	s	V	s
0	7.77117		0	12.3708		0	16.6996		0	20.8018		0	43.1807			50mm/s		100mm/s		150mm/s		200mm/s		250mm/s		250mm/s			Practical	Theoretical			10°C		20°C		30°C		40°C		50°C		0.4	0.4	0.5	0.5	0.6	0.6	0.7
0.1	4.73522		0.1	8.78322		0.1	12.5822		0.1	16.1797		0.00025	42.1282		0	27.8546	0.22775	29.5899	0.34175	31.5861	0.425	37.2545	0.485	43.5581	0.485	42.2638		50	43.91	41.67		0	42.0491	0.117	45.2651	0.233	41.245	0.349	34.0088	0.45625	30.7928		0	29.1847	0.1135	26.7727	0.22675	30.5918	0.34125
0.2	0.05464		0.2	3.48078		0.2	6.40986		0.2	9.10322		0.0005	40.6241		0.00025	27.2175	0.228	29.3711	0.342	29.7541	0.42525	31.8329	0.4851	42.7935	0.48525	38.9275		100	84.93	83.33		0.00025	41.245	0.11725	45.2651	0.23325	40.441	0.34925	33.2048	0.4565	30.5918		0.00025	29.1847	0.11375	26.7727	0.227	30.7928	0.3415
0.3	-4.60654		0.3	0.03199		0.3	2.79861		0.3	5.09489		0.00075	38.6244		0.0005	26.524	0.22825	28.5049	0.34225	26.8247	0.4255	24.1734	0.4852	41.3841	0.4855	32.9757		150	132.13	125		0.0005	39.637	0.1175	45.0641	0.2335	38.833	0.3495	31.5968	0.45675	29.7877		0.0005	29.1847	0.114	26.5717	0.22725	29.9887	0.34175
0.4	-7.51993		0.4	-3.41074		0.4	0.043		0.4	2.32311		0.001	36.0909		0.00075	25.836	0.2285	27	0.3425	22.9425	0.42575	14.8466	0.4853	39.3653	0.48575	24.7264		200	166.07	166.67		0.00075	37.0239	0.11775	43.6571	0.23375	37.2249	0.34975	29.1847	0.457	28.3807		0.00075	27.5767	0.11425	25.1646	0.2275	28.9837	0.342
0.5	-4.64302		0.5	-8.67792		0.5	-2.70958		0.5	0.0011		0.00125	33.0393		0.001	25.1625	0.22875	24.898	0.34275	18.2164	0.426	4.52084	0.4854	36.7779	0.486	14.7008		250	207.25	208.33		0.001	33.2048	0.118	41.245	0.234	34.8129	0.35	25.9686	0.45725	25.9686		0.001	25.9686	0.1145	24.3606	0.22775	26.7727	0.34225
0.6	0.006		0.6	-12.108		0.6	-6.30916		0.6	-2.31785		0.0015	29.5461		0.00125	24.4699	0.229	22.2692	0.343	12.7605	0.42625	-6.08738	0.4855	33.667	0.48625	3.58462						0.00125	29.1847	0.11825	38.23	0.23425	30.7928	0.35025	21.9485	0.4575	23.7576		0.00125	23.7576	0.11475	22.1496	0.228	24.5616	0.3425
0.7	4.66775		0.7	-8.70462		0.7	-12.4397		0.7	-5.07909		0.00175	25.7119		0.0015	23.7072	0.22925	19.2048	0.34325	6.74404	0.4265	-16.2625	0.4856	30.0817	0.4865	-7.8328						0.0015	25.1646	0.1185	34.8129	0.2345	27.5767	0.3505	17.1244	0.45775	21.1445		0.0015	21.1445	0.115	20.5415	0.22825	21.9485	0.34275
0.8	7.56727		0.8	-3.4471		0.8	-16.3723		0.8	-9.06305		0.002	21.6039		0.00175	22.8344	0.2295	15.8066	0.3435	0.41912	0.42675	-25.3372	0.4857	26.0745	0.48675	-18.7312						0.00175	20.3405	0.11875	30.1898	0.23475	21.9485	0.35075	11.4963	0.458	18.7325		0.00175	17.9284	0.11525	18.1294	0.2285	18.7325	0.343
0.9	4.67331		0.9	-0.00943		0.9	-12.4637		0.9	-16.0663		0.00225	17.2127		0.002	21.8407	0.22975	12.1755	0.34375	-5.89559	0.427	-32.7332	0.4858	21.7017	0.487	-28.3316						0.002	16.3204	0.119	25.9686	0.235	16.3204	0.351	5.06412	0.45825	14.9134		0.002	14.9134	0.1155	15.5164	0.22875	15.5164	0.34325
1	0.00491		1	3.43163		1	-6.33861		1	-20.469		0.0025	12.4523		0.00225	20.745	0.23	8.40214	0.344	-11.8688	0.42725	-37.9952	0.4859	17.0236	0.48725	-35.9584						0.00225	11.6973	0.11925	21.1445	0.23525	11.4963	0.35125	-0.56402	0.4585	11.4963		0.00225	11.4963	0.11575	12.5013	0.229	12.3003	0.3435
1.1	-4.65995		1.1	8.7084		1.1	-2.74232		1.1	-16.0867		0.00275	7.21023		0.0025	19.5813	0.23025	4.55965	0.34425	-17.2231	0.4275	-40.815	0.486	12.1043	0.4875	-41.083						0.0025	6.87317	0.1195	15.5164	0.2355	5.06412	0.3515	-6.99618	0.45875	7.67719		0.0025	8.0792	0.116	9.88824	0.22925	7.47618	0.34375
1.2	-7.55678		1.2	12.1282		1.2	0.00774		1.2	-9.08674		0.003	1.4265		0.00275	18.3777	0.2305	0.70162	0.3445	-21.78	0.42775	-41.0452	0.4861	7.01237	0.48775	-43.3507						0.00275	1.84804	0.11975	9.88824	0.23575	1.04402	0.35175	-11.8203	0.459	3.45608		0.00275	4.2601	0.11625	5.86814	0.2295	3.45608	0.344
1.3	-4.66193		1.3	8.70826		1.3	2.75895		1.3	-5.1057		0.00325	-4.83409		0.003	17.1417	0.23075	-3.1363	0.34475	-25.4591	0.428	-38.7033	0.4862	1.82038	0.488	-42.5919						0.003	-3.7801	0.12	4.2601	0.236	-4.58412	0.352	-17.4484	0.45925	-0.56402		0.003	0.24	0.1165	2.04905	0.22975	-1.36804	0.34425
1.4	-0.000594574		1.4	3.4335		1.4	6.3619		1.4	-2.34612		0.0035	-11.3546		0.00325	15.8584	0.231	-6.93064	0.345	-28.2322	0.42825	-33.9653	0.4863	-3.39522	0.48825	-38.826						0.00325	-8.60422	0.12025	-2.17206	0.23625	-9.40824	0.35225	-23.0766	0.4595	-5.38814		0.00325	-3.7801	0.11675	-1.36804	0.23	-6.19216	0.3445
1.5	4.66383		1.5	-0.0087		1.5	12.504		1.5	-0.02948		0.00375	-17.7999		0.0035	14.5015	0.23125	-10.6619	0.34525	-30.0584	0.4285	-27.1512	0.4864	-8.55493	0.4885	-32.262						0.0035	-14.2324	0.1205	-7.8002	0.2365	-14.2324	0.3525	-27.9007	0.45975	-9.40824		0.0035	-7.8002	0.117	-5.18714	0.23025	-10.8153	0.34475
1.6	7.56025		1.6	-3.45005		1.6	16.4275		1.6	2.289		0.004	-23.7999		0.00375	13.0508	0.2315	-14.3056	0.3455	-30.8377	0.42875	-18.7026	0.4865	-13.5773	0.48875	-23.2983						0.00375	-19.0565	0.12075	-14.0314	0.23675	-18.2525	0.35275	-31.9208	0.46	-13.4283		0.00375	-11.6193	0.11725	-9.20724	0.2305	-15.0364	0.345
1.7	4.66187		1.7	-8.72317		1.7	12.5006		1.7	5.05643		0.00425	-29.0494		0.004	11.504	0.23175	-17.8247	0.34575	-30.4122	0.429	-9.15438	0.4866	-18.3803	0.489	-12.5169						0.004	-23.2776	0.121	-19.6595	0.237	-22.2726	0.353	-35.1369	0.46025	-17.4484		0.004	-14.8354	0.1175	-12.6243	0.23075	-18.2525	0.34525
1.8	-0.0028		1.8	-12.1417		1.8	6.36134		1.8	9.05588		0.0045	-33.3813		0.00425	9.87856	0.232	-21.1644	0.346	-28.6225	0.42925	0.898	0.4867	-22.8833	0.48925	-0.66618						0.00425	-27.9007	0.12125	-25.4886	0.23725	-26.2927	0.35325	-36.7449	0.4605	-19.8605		0.00425	-18.2525	0.11775	-16.4434	0.231	-22.2726	0.3455
1.9	-4.66787		1.9	-8.72528		1.9	2.76033		1.9	16.0938		0.00475	-36.7836		0.0045	8.20057	0.23225	-24.2512	0.34625	-25.3933	0.4295	10.8335	0.4868	-27.0091	0.4895	11.378						0.0045	-31.9208	0.1215	-30.9158	0.2375	-29.5087	0.3535	-38.353	0.46075	-23.0766		0.0045	-21.4685	0.118	-19.0565	0.23125	-24.6846	0.34575
2	-7.56573		2	-3.45442		2	0.0088		2	20.5044		0.005	-39.3585		0.00475	6.49005	0.2325	-26.9966	0.3465	-20.8081	0.42975	20.0415	0.4869	-30.6862	0.48975	22.6753						0.00475	-34.3329	0.12175	-35.9409	0.23775	-32.7248	0.35375	-37.5489	0.461	-26.2927		0.00475	-23.8806	0.11825	-22.2726	0.2315	-27.6997	0.346
2.1	-4.66827		2.1	-0.01276		2.1	-2.74275		2.1	16.0913		0.00525	-41.2424		0.005	4.74994	0.23275	-29.3033	0.34675	-15.1324	0.43	27.9571	0.487	-33.8506	0.49	32.3079						0.005	-36.7449	0.122	-39.157	0.238	-35.9409	0.354	-35.9409	0.46125	-27.9007		0.005	-26.2927	0.1185	-24.4836	0.23175	-28.7047	0.34625
2.2	-0.00405		2.2	3.4288		2.2	-6.34323		2.2	9.0544		0.0055	-42.528		0.00525	2.96641	0.233	-31.0753	0.347	-8.76911	0.43025	34.094	0.4871	-36.4485	0.49025	39.4804						0.00525	-38.956	0.12225	-42.1721	0.23825	-37.5489	0.35425	-32.7248	0.4615	-29.5087		0.00525	-28.7047	0.11875	-25.6897	0.232	-29.7097	0.3465
2.3	4.6575		2.3	8.70478		2.3	-12.4805		2.3	5.05748		0.00575	-43.2203		0.0055	1.12053	0.23325	-32.2282	0.34725	-2.1646	0.4305	38.0726	0.4872	-38.4374	0.4905	43.6156						0.0055	-39.358	0.1225	-43.9811	0.2385	-39.961	0.3545	-27.9007	0.46175	-30.3128		0.0055	-29.5087	0.119	-27.0967	0.23225	-30.5138	0.34675
2.4	7.55133		2.4	12.1211		2.4	-16.4038		2.4	2.29055		0.006	-43.2439		0.00575	-0.79495	0.2335	-32.6987	0.3475	4.29561	0.43075	39.6433	0.4873	-39.788	0.49075	44.4261						0.00575	-40.564	0.12275	-44.9861	0.23875	-40.765	0.35475	-22.2726	0.462	-31.1168		0.00575	-30.3128	0.11925	-27.9007	0.2325	-31.1168	0.347
2.5	4.65082		2.5	8.70136		2.5	-12.4841		2.5	-0.02857		0.00625	-42.4927		0.006	-2.76327	0.23375	-32.4519	0.34775	10.3523	0.431	38.7024	0.4874	-40.4847	0.491	41.9443						0.006	-40.765	0.123	-46.1922	0.239	-40.765	0.355	-16.6444	0.46225	-30.5138		0.006	-30.3128	0.1195	-29.3077	0.23275	-31.1168	0.34725
2.6	-0.01142		2.6	3.42738		2.6	-6.34768		2.6	-2.34622		0.0065	-40.8933		0.00625	-4.7428	0.234	-31.4848	0.348	15.8717	0.43125	35.3005	0.4875	-40.5259	0.49125	36.5031						0.00625	-39.961	0.12325	-45.5891	0.23925	-40.765	0.35525	-11.0163	0.4625	-30.3128		0.00625	-29.5087	0.11975	-28.7047	0.233	-30.9158	0.3475
2.7	-4.67527		2.7	-0.01516		2.7	-2.74642		2.7	-5.10764		0.00675	-38.4515		0.0065	-6.67895	0.23425	-29.8258	0.34825	20.7836	0.4315	29.6413	0.4876	-39.9236	0.4915	28.6712						0.0065	-38.956	0.1235	-43.9811	0.2395	-39.157	0.3555	-4.58412	0.46275	-28.7047		0.0065	-27.9007	0.12	-28.7047	0.23325	-29.3077	0.34775
2.8	-7.57253		2.8	-3.45805		2.8	0.00487		2.8	-9.0934		0.007	-35.2579		0.00675	-8.52318	0.2345	-27.5305	0.3485	24.9941	0.43175	22.072	0.4877	-38.7027	0.49175	19.1567						0.00675	-35.9409	0.12375	-41.569	0.23975	-36.7449	0.35575	1.84804	0.463	-26.2927		0.00675	-26.8957	0.12025	-27.0967	0.2335	-27.0967	0.348
2.9	-4.67231		2.9	-8.73303		2.9	2.75728		2.9	-16.1033		0.00725	-31.4541		0.007	-10.2498	0.23475	-24.675	0.34875	28.3238	0.432	13.0643	0.4878	-36.8997	0.492	8.70564						0.007	-32.7248	0.124	-37.7499	0.24	-33.5288	0.356	6.67216	0.46325	-24.6846		0.007	-24.0816	0.1205	-25.4886	0.23375	-24.6846	0.34825
3	-0.01008		3	-12.1508		3	6.35941		3	-20.4978		0.0075	-27.1756		0.00725	-11.8627	0.235	-21.3472	0.349	30.5072	0.43225	3.18698	0.4879	-34.5602	0.49225	-1.98346						0.00725	-28.7047	0.12425	-32.7248	0.24025	-29.5087	0.35625	13.1043	0.4635	-20.6645		0.00725	-21.4685	0.12075	-23.8806	0.234	-20.8655	0.3485
3.1	4.63845		3.1	-8.73227		3.1	12.4983		3.1	-16.1054		0.00775	-22.5002		0.0075	-13.3889	0.23525	-17.639	0.34925	31.2626	0.4325	-6.92846	0.488	-31.7376	0.4925	-12.3084						0.0075	-23.6796	0.1245	-27.2977	0.2405	-25.4886	0.3565	17.9284	0.46375	-17.4484		0.0075	-18.4535	0.121	-21.4685	0.23425	-17.4484	0.34875
3.2	7.5144		3.2	-3.45699		3.2	16.42		3.2	-9.09786		0.008	-17.4281		0.00775	-14.8634	0.2355	-13.6395	0.3495	30.3988	0.43275	-16.6273	0.4881	-28.4907	0.49275	-21.7706						0.00775	-18.2525	0.12475	-21.6696	0.24075	-20.6645	0.35675	22.7526	0.464	-13.4283		0.00775	-15.2374	0.12125	-18.4535	0.2345	-13.6294	0.349
3.3	4.59653		3.3	-0.01551		3.3	12.4951		3.3	-5.11016		0.00825	-11.9012		0.008	-16.3128	0.23575	-9.43047	0.34975	27.9108	0.433	-25.2739	0.4882	-24.8809	0.493	-29.948						0.008	-12.6243	0.125	-15.2374	0.241	-16.6444	0.357	26.7727	0.46425	-9.40824		0.008	-11.8203	0.1215	-15.8404	0.23475	-9.40824	0.34925
3.4	-0.06095		3.4	3.42558		3.4	6.35619		3.4	-2.34878		0.0085	-5.855		0.00825	-17.7455	0.236	-5.08555	0.35	24.0121	0.43325	-32.2945	0.4883	-20.9712	0.49325	-36.4539						0.00825	-6.39317	0.12525	-9.40824	0.24125	-11.0163	0.35725	29.9887	0.4645	-5.38814		0.00825	-7.8002	0.12175	-12.8253	0.235	-5.38814	0.3495
3.5	-4.73858		3.5	8.69779		3.5	2.75547		3.5	-0.03152		0.00875	0.71893		0.0085	-19.1522	0.23625	-0.67128	0.35025	19.0871	0.4335	-37.2164	0.4884	-16.8235	0.4935	-40.9055						0.0085	-0.56402	0.1255	-2.37307	0.2415	-6.99618	0.3575	32.4008	0.46475	-1.36804		0.0085	-4.58412	0.122	-9.40824	0.23525	-1.36804	0.34975
3.6	-7.7765		3.6	12.1124		3.6	0.00361		3.6	2.28726		0.009	7.72535		0.00875	-20.5139	0.2365	3.74947	0.3505	13.5775	0.43375	-39.7017	0.4885	-12.4979	0.49375	-42.9236						0.00875	5.86814	0.12575	4.86312	0.24175	-2.17206	0.35775	33.2048	0.465	1.84804		0.00875	0.03899	0.12225	-5.38814	0.2355	2.45106	0.35
			3.7	8.691		3.7	-2.74866		3.7	5.05443		0.00925	14.9502		0.009	-21.8122	0.23675	8.11336	0.35075	7.85497	0.434	-39.5729	0.4886	-8.05165	0.494	-42.173						0.009	12.9033	0.126	11.4963	0.242	2.65206	0.358	34.8129	0.46525	5.86814		0.009	4.2601	0.1225	-1.36804	0.23575	5.86814	0.35025
			3.8	3.42047		3.8	-6.35047		3.8	9.05245		0.0095	22.082		0.00925	-23.0354	0.237	12.3529	0.351	2.13515	0.43425	-36.8271	0.4887	-3.53833	0.49425	-38.439						0.00925	18.7325	0.12625	18.5315	0.24225	6.67216	0.35825	34.0088	0.4655	9.88824		0.00925	8.2802	0.12275	2.45106	0.236	9.88824	0.3505
			3.9	-0.02211		3.9	-12.4889		3.9	16.0883		0.00975	28.7616		0.0095	-24.1778	0.23725	16.3942	0.35125	-3.52773	0.4345	-31.6391	0.4888	0.99167	0.4945	-31.7188						0.0095	24.9636	0.1265	24.3606	0.2425	11.4963	0.3585	32.4008	0.46575	13.9083		0.0095	12.3003	0.123	6.67216	0.23625	13.9083	0.35075
			4	-3.46399		4	-16.4122		4	20.4969		0.01	34.6415		0.00975	-25.2337	0.2375	20.157	0.3515	-9.16574	0.43475	-24.351	0.4889	5.49107	0.49475	-22.3						0.00975	29.9887	0.12675	29.9887	0.24275	16.3204	0.35875	30.7928	0.466	17.1244		0.00975	15.5164	0.12325	10.6923	0.2365	17.9284	0.351
			4.1	-8.73903		4.1	-12.4894		4.1	16.0851		0.01025	39.439		0.01	-26.1917	0.23775	23.5569	0.35175	-14.7786	0.435	-15.4505	0.489	9.91499	0.495	-10.795						0.01	33.2048	0.127	33.8078	0.243	21.9485	0.359	27.5767	0.46625	20.9435		0.01	18.7325	0.1235	13.9083	0.23675	22.5516	0.35125
			4.2	-12.158		4.2	-6.3507		4.2	9.04985		0.0105	42.9694		0.01025	-27.0335	0.238	26.5097	0.352	-20.2293	0.43525	-5.53755	0.4891	14.2202	0.49525	1.88652						0.01025	37.0239	0.12725	37.2249	0.24325	26.7727	0.35925	22.7526	0.4665	24.3606		0.01025	21.9485	0.12375	17.1244	0.237	25.9686	0.3515
			4.3	-8.73608		4.3	-2.74831		4.3	5.05228		0.01075	45.1568		0.0105	-27.7373	0.23825	28.9378	0.35225	-25.2051	0.4355	4.71633	0.4892	18.3643	0.4955	14.6313						0.0105	39.034	0.1275	40.441	0.2435	29.9887	0.3595	17.9284	0.46675	27.5767		0.0105	24.3606	0.124	19.5365	0.23725	28.3807	0.35175
			4.4	-3.4607		4.4	0.00326		4.4	2.28598		0.011	46.0263		0.01075	-28.2856	0.2385	30.7754	0.3525	-29.2662	0.43575	14.6153	0.4893	22.3049	0.49575	26.2676						0.01075	41.245	0.12775	42.0491	0.24375	34.0088	0.35975	12.3003	0.467	29.9887		0.01075	26.5717	0.12425	21.9485	0.2375	30.5918	0.352
			4.5	-0.01886		4.5	2.75508		4.5	-0.03303		0.01125	45.6822		0.011	-28.6704	0.23875	31.9742	0.35275	-31.9626	0.436	23.488	0.4894	25.9991	0.496	35.7309						0.011	42.0491	0.128	44.4611	0.244	38.029	0.36	5.86814	0.46725	30.7928		0.011	28.1797	0.1245	24.1596	0.23775	31.5968	0.35225
			4.6	3.41795		4.6	6.35591		4.6	-2.35085		0.0115	44.2828		0.01125	-28.8934	0.239	32.5068	0.353	-32.9715	0.43625	30.7342	0.4895	29.4034	0.49625	42.2126						0.01125	42.0491	0.12825	44.4611	0.24425	40.441	0.36025	0.24	0.4675	31.3958		0.01125	28.3807	0.12475	25.9686	0.238	31.5968	0.3525
			4.7	8.6781		4.7	12.493		4.7	-5.11262		0.01175	42.0138		0.0115	-28.9602	0.23925	32.3676	0.35325	-32.1968	0.4365	35.8674	0.4896	32.4736	0.4965	45.2601						0.0115	41.446	0.1285	44.4611	0.2445	42.0491	0.3605	-5.38814	0.46775	30.7928		0.0115	28.9837	0.125	26.7727	0.23825	30.5918	0.35275
			4.8	12.0786		4.8	16.4117		4.8	-9.0998		0.012	39.0636		0.01175	-28.8723	0.2395	31.5719	0.3535	-29.7914	0.43675	38.5475	0.4897	35.1652	0.49675	44.8058						0.01175	40.441	0.12875	43.6571	0.24475	42.0491	0.36075	-10.2123	0.468	29.7877		0.01175	28.5817	0.12525	27.5767	0.2385	29.3857	0.353
			4.9	8.64342		4.9	12.4874		4.9	-16.1111		0.01225	35.6027		0.012	-28.6228	0.23975	30.152	0.35375	-26.0952	0.437	38.6042	0.4898	37.4347	0.497	41.1264						0.012	38.23	0.129	41.245	0.245	41.245	0.361	-15.8404	0.46825	26.9737		0.012	28.3807	0.1255	27.5767	0.23875	27.5767	0.35325
			5	3.37936		5	6.34937		5	-20.5059		0.0125	31.7666		0.01225	-28.1983	0.24	28.1531	0.354	-21.5185	0.43725	36.047	0.4899	39.2402	0.49725	34.7475						0.01225	35.6169	0.12925	38.833	0.24525	39.637	0.36125	-19.8605	0.4685	25.1646		0.01225	26.7727	0.12575	27.7777	0.239	25.1646	0.3535
			5.1	-0.06252		5.1	2.74933		5.1	-16.1112		0.01275	27.6467		0.0125	-27.5884	0.24025	25.628	0.35425	-16.4201	0.4375	31.0624	0.49	40.5432	0.4975	26.3248						0.0125	31.7978	0.1295	34.8129	0.2455	37.2249	0.3615	-24.6846	0.46875	22.7526		0.0125	25.1646	0.126	26.9737	0.23925	22.7526	0.35375
			5.2	-3.51043		5.2	-0.00222		5.2	-9.09906		0.013	23.2881		0.01275	-26.7957	0.2405	22.6331	0.3545	-11.028	0.43775	23.9991	0.4901	41.31	0.49775	16.5346						0.01275	28.3807	0.12975	30.7928	0.24575	34.0088	0.36175	-27.9007	0.469	19.5365		0.01275	22.5516	0.12625	26.5717	0.2395	19.5365	0.354
			5.3	-8.81237		5.3	-2.75403		5.3	-5.11242		0.01325	18.6978		0.013	-25.8418	0.24075	19.2252	0.35475	-5.43082	0.438	15.3411	0.4902	41.5132	0.498	6.00151						0.013	24.3606	0.13	25.1646	0.246	30.7928	0.362	-31.1168	0.46925	16.3204		0.013	19.7375	0.1265	24.3606	0.23975	16.5214	0.35425
			5.4	-12.4007		5.4	-6.35601		5.4	-2.35054		0.0135	13.8607		0.01325	-24.7645	0.241	15.4611	0.355	0.36517	0.43825	5.67284	0.4903	41.1332	0.49825	-4.72591						0.01325	19.7375	0.13025	19.5365	0.24625	26.7727	0.36225	-33.5288	0.4695	12.9033		0.01325	16.5214	0.12675	22.1496	0.24	13.1043	0.3545
						5.5	-12.4964		5.5	-0.03314		0.01375	8.76152		0.0135	-23.6056	0.24125	11.398	0.35525	6.34336	0.4385	-4.36226	0.4904	40.1598	0.4985	-15.1561						0.0135	15.5164	0.1305	13.3053	0.2465	21.9485	0.3625	-34.3329	0.46975	8.48121		0.0135	13.1043	0.127	19.5365	0.24025	9.08422	0.35475
						5.6	-16.4196		5.6	2.28579		0.014	3.40617		0.01375	-22.3957	0.2415	7.09606	0.3555	12.3912	0.43875	-14.1061	0.4905	38.5927	0.49875	-24.8115						0.01375	9.88824	0.13075	6.67216	0.24675	17.1244	0.36275	-35.9409	0.47	4.2601		0.01375	9.88824	0.12725	16.3204	0.2405	4.2601	0.355
						5.7	-12.4946		5.7	5.0521		0.01425	-2.16139		0.014	-21.1445	0.24175	2.62125	0.35575	18.2573	0.439	-22.9301	0.4906	36.4425	0.499	-33.1885						0.014	4.2601	0.131	-0.36302	0.247	12.3003	0.363	-35.1369	0.47025	-0.56402		0.014	5.86814	0.1275	13.1043	0.24075	-0.56402	0.35525
						5.8	-6.35347		5.8	9.04901		0.0145	-7.85212		0.01425	-19.8404	0.242	-1.95181	0.356	23.5677	0.43925	-30.2754	0.4907	33.7307	0.49925	-39.746						0.01425	-1.97106	0.13125	-6.99618	0.24725	7.47618	0.36325	-33.5288	0.4705	-5.18714		0.01425	1.84804	0.12775	9.28523	0.241	-4.58412	0.3555
						5.9	-2.75067		5.9	16.082		0.01475	-13.5366		0.0145	-18.4611	0.24225	-6.53851	0.35625	27.8932	0.4395	-35.6876	0.4908	30.4898	0.4995	-43.9344						0.0145	-7.5992	0.1315	-14.8354	0.2475	2.65206	0.3635	-31.1168	0.47075	-8.80523		0.0145	-2.17206	0.128	5.86814	0.24125	-9.20724	0.35575
						6	0.00117		6	20.4886		0.015	-19.0607		0.01475	-16.9891	0.2425	-11.0446	0.3565	30.8424	0.43975	-38.8438	0.4909	26.7625	0.49975	-45.2664						0.01475	-14.0314	0.13175	-21.4685	0.24775	-2.17206	0.36375	-27.0967	0.471	-13.2273		0.01475	-6.19216	0.12825	1.84804	0.2415	-13.2273	0.356
						6.1	2.75084		6.1	16.0766		0.01525	-24.2675		0.015	-15.4233	0.24275	-15.3685	0.35675	32.1474	0.44	-39.5691	0.491	22.6012	0.5	-43.411						0.015	-19.6595	0.132	-27.0967	0.248	-7.8002	0.364	-21.4685	0.47125	-16.6444		0.015	-10.2123	0.1285	-1.36804	0.24175	-16.6444	0.35625
						6.2	6.3476		6.2	9.04292		0.0155	-29.0189		0.01525	-13.781	0.243	-19.4061	0.357	31.7162	0.44025	-37.8438	0.4911	18.0665	0.50025	-38.2859						0.01525	-24.6846	0.13225	-32.5238	0.24825	-12.6243	0.36425	-15.8404	0.4715	-19.8605		0.01525	-13.6294	0.12875	-5.38814	0.242	-20.0615	0.3565
						6.3	12.4734		6.3	5.04708		0.01575	-33.2117		0.0155	-12.0884	0.24325	-23.0563	0.35725	29.6396	0.4405	-33.801	0.4912	13.2262	0.5005	-30.1201						0.0155	-30.3128	0.1325	-35.9409	0.2485	-17.4484	0.3645	-9.40824	0.47175	-22.2726		0.0155	-16.6444	0.129	-8.40322	0.24225	-23.0766	0.35675
						6.4	16.3797		6.4	2.28127		0.016	-36.7798		0.01575	-10.3649	0.2435	-26.2274	0.3575	26.1537	0.44075	-27.7143	0.4913	8.15388	0.50075	-19.4674						0.01575	-34.3329	0.13275	-39.157	0.24875	-22.2726	0.36475	-2.97608	0.472	-25.2876		0.01575	-20.6645	0.12925	-11.8203	0.2425	-25.4886	0.357
						6.5	12.4451		6.5	-0.03771		0.01625	-39.6854		0.016	-8.61058	0.24375	-28.8433	0.35775	21.5769	0.441	-19.9776	0.4914	2.92752	0.501	-7.16108						0.016	-37.5489	0.133	-41.368	0.249	-26.2927	0.365	1.84804	0.47225	-27.0967		0.016	-23.0766	0.1295	-15.0364	0.24275	-27.9007	0.35725
						6.6	6.31605		6.6	-2.35523		0.0165	-41.9016		0.01625	-6.805	0.244	-30.8479	0.358	16.2398	0.44125	-11.0792	0.4915	-2.37161	0.50125	5.77957						0.01625	-39.961	0.13325	-43.1771	0.24925	-31.1168	0.36525	8.2802	0.4725	-28.7047		0.01625	-26.0917	0.12975	-17.4484	0.243	-28.9057	0.3575
						6.7	2.71687		6.7	-5.11732		0.01675	-43.3955		0.0165	-4.91798	0.24425	-32.2073	0.35825	10.43	0.4415	-1.57068	0.4916	-7.66025	0.5015	18.2732						0.0165	-42.3731	0.1335	-43.9811	0.2495	-35.1369	0.3655	13.1043	0.47275	-29.7097		0.0165	-28.5037	0.13	-20.6645	0.24325	-30.3128	0.35775
						6.8	-0.03615		6.8	-9.10432		0.017	-44.1201		0.01675	-2.92847	0.2445	-32.9102	0.3585	4.36553	0.44175	7.96637	0.4917	-12.8541	0.50175	29.3037						0.01675	-43.1771	0.13375	-44.7851	0.24975	-38.353	0.36575	17.9284	0.473	-30.3128		0.01675	-29.5087	0.13025	-23.6796	0.2435	-31.1168	0.358
						6.9	-2.7921		6.9	-16.1183		0.01725	-44.0211		0.017	-0.84123	0.24475	-32.9654	0.35875	-1.79975	0.442	16.9543	0.4918	-17.8687	0.502	38.0271						0.017	-43.9811	0.134	-44.7851	0.25	-40.765	0.366	22.7526	0.47325	-30.3128		0.017	-30.9158	0.1305	-25.4886	0.24375	-30.3128	0.35825
						7	-6.40312		7	-20.5133		0.0175	-43.0577		0.01725	1.30791	0.245	-32.3976	0.359	-7.94355	0.44225	24.8526	0.4919	-22.6202	0.50225	43.8409						0.01725	-43.7801	0.13425	-43.9811	0.25025	-41.569	0.36625	25.9686	0.4735	-29.5087		0.01725	-31.1168	0.13075	-27.9007	0.244	-29.5087	0.3585
						7.1	-12.5767		7.1	-16.1142		0.01775	-41.2291		0.0175	3.46163	0.24525	-31.2425	0.35925	-13.9308	0.4425	31.1879	0.492	-27.0263	0.5025	46.4117						0.0175	-42.5741	0.1345	-42.3731	0.2505	-41.569	0.3665	29.1847	0.47375	-28.7047		0.0175	-30.3128	0.131	-29.5087	0.24425	-28.7047	0.35875
						7.2	-16.6918		7.2	-9.10107		0.018	-38.5943		0.01775	5.5614	0.2455	-29.5414	0.3595	-19.5752	0.44275	35.5802	0.4921	-31.0067	0.50275	45.6665						0.01775	-40.765	0.13475	-40.765	0.25075	-40.765	0.36675	31.5968	0.474	-27.0967		0.01775	-29.5087	0.13125	-30.9158	0.2445	-27.0967	0.359
									7.3	-5.11351		0.01825	-35.2743		0.018	7.5685	0.24575	-27.3372	0.35975	-24.623	0.443	37.7643	0.4922	-34.4843	0.503	41.7604						0.018	-37.7499	0.135	-37.7499	0.251	-39.157	0.367	33.2048	0.47425	-24.6846		0.018	-27.9007	0.1315	-31.1168	0.24475	-24.6846	0.35925
									7.4	-2.35181		0.0185	-31.432		0.01825	9.47522	0.246	-24.6717	0.36	-28.7694	0.44325	37.6041	0.4923	-37.3863	0.50325	35.0364						0.01825	-34.5339	0.13525	-34.3329	0.25125	-37.5489	0.36725	33.2048	0.4745	-21.4685		0.01825	-25.4886	0.13175	-30.5138	0.245	-21.6696	0.3595
									7.5	-0.03487		0.01875	-27.2338		0.0185	11.3006	0.24625	-21.5849	0.36025	-31.7041	0.4435	35.1011	0.4924	-39.6451	0.5035	25.9872						0.0185	-29.7097	0.1355	-29.5087	0.2515	-35.1369	0.3675	32.4008	0.47475	-19.0565		0.0185	-23.8806	0.132	-29.5087	0.24525	-18.4535	0.35975
									7.6	2.28315		0.019	-22.8071		0.01875	13.0733	0.2465	-18.1158	0.3605	-33.1738	0.44375	30.3955	0.4925	-41.2005	0.50375	15.2245						0.01875	-24.8856	0.13575	-24.0816	0.25175	-31.9208	0.36775	30.7928	0.475	-15.0364		0.01875	-20.4635	0.13225	-27.2977	0.2455	-15.0364	0.36
									7.7	5.04773		0.01925	-18.2105		0.019	14.8102	0.24675	-14.3059	0.36075	-33.0393	0.444	23.759	0.4926	-42.0011	0.504	3.45319						0.019	-19.0565	0.136	-18.4535	0.252	-28.7047	0.368	28.3807	0.47525	-11.0163		0.019	-16.8454	0.1325	-25.4886	0.24575	-11.0163	0.36025
									7.8	9.04088		0.0195	-13.4287		0.01925	16.5033	0.247	-10.202	0.361	-31.3083	0.44425	15.5821	0.4927	-42.0062	0.50425	-8.55586						0.01925	-12.8253	0.13625	-12.6243	0.25225	-25.4886	0.36825	25.1646	0.4755	-7.5992		0.01925	-13.2273	0.13275	-22.2726	0.246	-7.8002	0.3605
									7.9	16.0624		0.01975	-8.39746		0.0195	18.1197	0.24725	-5.86038	0.36125	-28.131	0.4445	6.35239	0.4928	-41.1885	0.5045	-20.0011						0.0195	-6.19216	0.1365	-5.58915	0.2525	-20.6645	0.3685	21.1445	0.47575	-2.97608		0.0195	-8.80523	0.133	-19.6595	0.24625	-3.17709	0.36075
									8	20.4579		0.02	-3.04804		0.01975	19.6174	0.2475	-1.34899	0.3615	-23.7608	0.44475	-3.37134	0.4929	-39.5359	0.50475	-30.0975						0.01975	0.03899	0.13675	0.24	0.25275	-16.6444	0.36875	17.1244	0.476	1.04402		0.01975	-4.78513	0.13325	-16.6444	0.2465	0.24	0.361
									8.1	16.0361		0.02025	2.64394		0.02	20.9656	0.24775	3.25091	0.36175	-18.4959	0.445	-12.9913	0.493	-37.0539	0.505	-38.1323						0.02	7.27518	0.137	6.67216	0.253	-11.0163	0.369	12.3003	0.47625	4.2601		0.02	-0.56402	0.1335	-12.6243	0.24675	4.0591	0.36125
									8.2	9.01177		0.0205	8.62411		0.02025	22.1602	0.248	7.84549	0.362	-12.6244	0.44525	-21.9056	0.4931	-33.7671	0.50525	-43.5246						0.02025	14.7124	0.13725	13.1043	0.25325	-6.19216	0.36925	7.47618	0.4765	8.2802		0.02025	4.0591	0.13375	-9.40824	0.247	7.47618	0.3615
									8.3	5.01631		0.02075	14.7511		0.0205	23.2263	0.24825	12.3309	0.36225	-6.39167	0.4455	-29.5451	0.4932	-29.7207	0.5055	-45.8758						0.0205	21.9485	0.1375	18.5315	0.2535	-0.56402	0.3695	2.65206	0.47675	12.3003		0.0205	7.47618	0.134	-5.38814	0.24725	11.4963	0.36175
									8.4	2.25166		0.021	20.8155		0.02075	24.204	0.2485	16.5972	0.3625	-8.52039e-06	0.44575	-35.4096	0.4933	-24.9817	0.50575	-45.0046						0.02075	28.3807	0.13775	22.7526	0.25375	5.06412	0.36975	-2.17206	0.477	15.5164		0.02075	12.3003	0.13425	-0.76503	0.2475	15.3154	0.362
									8.5	-0.06896		0.02125	26.5768		0.021	25.1276	0.24875	20.5339	0.36275	6.3667	0.446	-39.1012	0.4934	-19.6383	0.506	-40.9599						0.021	33.8078	0.138	28.3807	0.254	9.88824	0.37	-7.8002	0.47725	18.7325		0.021	15.5164	0.1345	2.65206	0.24775	18.7325	0.36225
									8.6	-2.38901		0.0215	31.8032		0.02125	26.0057	0.249	24.0356	0.363	12.5102	0.44625	-40.3527	0.4935	-13.7997	0.50625	-34.0122						0.02125	38.029	0.13825	32.1998	0.25425	14.7124	0.37025	-11.8203	0.4775	21.7475		0.02125	18.7325	0.13475	6.67216	0.248	21.7475	0.3625
									8.7	-5.15638		0.02175	36.301		0.0215	26.8148	0.24925	27.0069	0.36325	18.1979	0.4465	-39.0484	0.4936	-7.59397	0.5065	-24.6292						0.0215	42.0491	0.1385	35.6169	0.2545	19.5365	0.3705	-17.4484	0.47775	23.5566		0.0215	21.9485	0.135	11.4963	0.24825	24.3606	0.36275
									8.8	-9.15432		0.022	39.9283		0.02175	27.5079	0.2495	29.3678	0.3635	23.1675	0.44675	-35.2363	0.4937	-1.16567	0.50675	-13.442						0.02175	44.2601	0.13875	38.833	0.25475	25.1646	0.37075	-22.2726	0.478	25.9686		0.02175	23.5566	0.13525	15.3154	0.2485	26.7727	0.363
									8.9	-16.2054		0.02225	42.5945		0.022	28.0346	0.24975	31.0567	0.36375	27.1579	0.447	-29.1291	0.4938	5.32784	0.507	-1.20852						0.022	44.4611	0.139	41.848	0.255	29.1847	0.371	-26.2927	0.47825	27.5767		0.022	25.9686	0.1355	18.7325	0.24875	28.9837	0.36325
									9	-20.809		0.0225	44.2545		0.02225	28.3613	0.25	32.0321	0.364	29.9515	0.44725	-21.0951	0.4939	11.7207	0.50725	11.2241						0.02225	45.0641	0.13925	43.6571	0.25525	32.4008	0.37125	-30.3128	0.4785	28.3807		0.02225	26.9737	0.13575	21.7475	0.249	29.9887	0.3635
												0.02275	44.9057		0.0225	28.4827	0.25025	32.274	0.36425	31.4094	0.4475	-11.6371	0.494	17.8436	0.5075	22.9593						0.0225	44.4611	0.1395	44.6621	0.2555	35.6169	0.3715	-32.7248	0.47875	29.1847		0.0225	28.3807	0.136	24.9636	0.24925	30.1898	0.36375
												0.023	44.5904		0.02275	28.4185	0.2505	31.7825	0.3645	31.4846	0.44775	-1.36226	0.4941	23.5293	0.50775	33.0996						0.02275	42.6521	0.13975	45.2651	0.25575	38.833	0.37175	-35.1369	0.479	29.1847		0.02275	28.3807	0.13625	27.3757	0.2495	29.9887	0.364
												0.02325	43.4004		0.023	28.1982	0.25075	30.5774	0.36475	30.2091	0.448	9.05722	0.4942	28.6179	0.508	40.8073						0.023	40.642	0.14	44.6621	0.256	40.441	0.372	-35.1369	0.47925	28.3807		0.023	29.1847	0.1365	28.3807	0.24975	29.1847	0.36425
												0.0235	41.4744		0.02325	27.8428	0.251	28.6954	0.365	27.6642	0.44825	18.9284	0.4943	32.9631	0.50825	45.3793						0.02325	38.23	0.14025	43.0541	0.25625	41.245	0.37225	-35.1369	0.4795	27.5767		0.02325	28.3807	0.13675	29.9887	0.25	28.3807	0.3645
												0.02375	38.9823		0.0235	27.3538	0.25125	26.1892	0.36525	23.9522	0.4485	27.5849	0.4944	36.4372	0.5085	46.3293						0.0235	35.6169	0.1405	41.245	0.2565	41.245	0.3725	-33.5288	0.47975	25.9686		0.0235	27.5767	0.137	29.9887	0.25025	26.7727	0.36475
												0.024	36.0952		0.02375	26.7146	0.2515	23.1243	0.3655	19.1844	0.44875	34.434	0.4945	38.9357	0.50875	43.4643						0.02375	31.7978	0.14075	38.029	0.25675	41.245	0.37275	-32.7248	0.48	23.7576		0.02375	26.5717	0.13725	29.9887	0.2505	24.9636	0.365
												0.02425	32.9476		0.024	25.9049	0.25175	19.5777	0.36575	13.4924	0.449	38.9986	0.4946	40.3818	0.509	36.9382						0.024	27.5767	0.141	34.2099	0.257	38.833	0.373	-29.5087	0.48025	21.1445		0.024	23.7576	0.1375	29.1847	0.25075	21.9485	0.36525
												0.0245	29.6066		0.02425	24.9195	0.252	15.6357	0.366	7.05454	0.44925	40.9528	0.4947	40.7288	0.50925	27.2657						0.02425	22.7526	0.14125	30.1898	0.25725	36.4209	0.37325	-27.0967	0.4805	17.9284		0.02425	21.3455	0.13775	26.9737	0.251	18.9335	0.3655
												0.02475	26.0594		0.0245	23.7812	0.25225	11.3914	0.36625	0.12049	0.4495	40.1467	0.4948	39.9625	0.5095	15.2849						0.0245	17.9284	0.1415	25.9686	0.2575	33.2048	0.3735	-23.8806	0.48075	14.7124		0.0245	18.1294	0.138	25.1646	0.25125	16.1194	0.36575
												0.025	22.2271		0.02475	22.5413	0.2525	6.94248	0.3665	-6.98317	0.44975	36.6193	0.4949	38.1013	0.50975	2.06928						0.02475	12.3003	0.14175	20.5415	0.25775	29.1847	0.37375	-19.8605	0.481	11.4963		0.02475	14.7124	0.13825	22.5516	0.2515	11.6973	0.366
												0.02525	18.002		0.025	21.265	0.25275	2.38875	0.36675	-13.876	0.45	30.5976	0.495	35.1962	0.51	-11.1989						0.025	5.86814	0.142	15.5164	0.258	25.9686	0.374	-15.8404	0.48125	7.47618		0.025	10.6923	0.1385	19.5365	0.25175	8.2802	0.36625
												0.0255	13.2954		0.02525	20.0089	0.253	-2.17059	0.367	-20.1704	0.45025	22.4829	0.4951	31.3284	0.51025	-23.3726						0.02525	-1.16704	0.14225	9.08422	0.25825	21.1445	0.37425	-10.2123	0.4815	3.45608		0.02525	6.67216	0.13875	16.3204	0.252	4.2601	0.3665
												0.02575	8.08062		0.0255	18.7996	0.25325	-6.63964	0.36725	-25.526	0.4505	12.8235	0.4952	26.607	0.5105	-33.4716						0.0255	-7.8002	0.1425	2.65206	0.2585	15.5164	0.3745	-5.38814	0.48175	-0.56402		0.0255	2.85307	0.139	12.3003	0.25225	-0.36302	0.36675
												0.026	2.4163		0.02575	17.6238	0.2535	-10.9282	0.3675	-29.6903	0.45075	2.27739	0.4953	21.1646	0.51075	-40.7807						0.02575	-14.8354	0.14275	-3.7801	0.25875	9.88824	0.37475	-0.56402	0.482	-3.98111		0.02575	-0.56402	0.13925	8.48121	0.2525	-4.38312	0.367
												0.02625	-3.55561		0.026	16.4343	0.25375	-14.9539	0.36775	-32.5132	0.451	-8.43334	0.4954	15.1528	0.511	-44.8953						0.026	-21.2675	0.143	-10.2123	0.259	4.2601	0.375	5.06412	0.48225	-7.8002		0.026	-4.38312	0.1395	4.46111	0.25275	-7.8002	0.36725
												0.0265	-9.63486		0.02625	15.1686	0.254	-18.6435	0.368	-33.9332	0.45125	-18.5731	0.4955	8.73732	0.51125	-45.7143						0.02625	-26.8957	0.14325	-16.6444	0.25925	-0.56402	0.37525	11.4963	0.4825	-11.6193		0.02625	-7.8002	0.13975	0.24	0.253	-11.6193	0.3675
												0.02675	-15.6002		0.0265	13.7726	0.25425	-21.9337	0.36825	-33.9482	0.4515	-27.4442	0.4956	2.09206	0.5115	-43.3907						0.0265	-31.1168	0.1435	-22.2726	0.2595	-5.38814	0.3755	17.1244	0.48275	-15.0364		0.0265	-11.8203	0.14	-3.5791	0.25325	-15.0364	0.36775
												0.027	-21.2465		0.02675	12.2198	0.2545	-24.7715	0.3685	-32.5882	0.45175	-34.4355	0.4957	-4.60622	0.51175	-38.2603						0.02675	-35.1369	0.14375	-27.6997	0.25975	-11.0163	0.37575	21.9485	0.483	-18.2525		0.02675	-15.0364	0.14025	-6.99618	0.2535	-17.6495	0.368
												0.02725	-26.4115		0.027	10.5183	0.25475	-27.1138	0.36875	-29.906	0.452	-39.0657	0.4958	-11.1835	0.512	-30.7721						0.027	-38.152	0.144	-31.9208	0.26	-15.0364	0.376	26.7727	0.48325	-21.4685		0.027	-18.2525	0.1405	-10.8153	0.25375	-20.6645	0.36825
												0.0275	-30.9866		0.02725	8.70408	0.255	-28.927	0.369	-25.9888	0.45225	-41.0161	0.4959	-17.4734	0.51225	-21.4379						0.02725	-40.765	0.14425	-35.9409	0.26025	-19.0565	0.37625	30.7928	0.4835	-24.4836		0.02725	-21.4685	0.14075	-14.2324	0.254	-23.8806	0.3685
												0.02775	-34.9138		0.0275	6.82498	0.25525	-30.1865	0.36925	-20.9804	0.4525	-40.153	0.496	-23.322	0.5125	-10.811						0.0275	-43.1771	0.1445	-39.157	0.2605	-23.8806	0.3765	32.4008	0.48375	-26.8957		0.0275	-24.6846	0.141	-17.4484	0.25425	-26.2927	0.36875
												0.028	-38.1725		0.02775	4.92242	0.2555	-30.8765	0.3695	-15.0981	0.45275	-36.5367	0.4961	-28.5918	0.51275	0.51167						0.02775	-44.5841	0.14475	-41.77	0.26075	-27.9007	0.37675	33.2048	0.484	-28.5037		0.02775	-27.0967	0.14125	-20.6645	0.2545	-29.5087	0.369
												0.02825	-40.7625		0.028	3.01863	0.25575	-30.9906	0.36975	-8.62806	0.453	-30.4166	0.4962	-33.1645	0.513	11.8779						0.028	-45.3881	0.145	-43.1771	0.261	-31.1168	0.377	35.6169	0.48425	-30.3128		0.028	-29.5087	0.1415	-23.6796	0.25475	-31.1168	0.36925
												0.0285	-42.689		0.02825	1.11372	0.256	-30.5316	0.37	-1.89553	0.45325	-22.2143	0.4963	-36.9439	0.51325	22.5768						0.02825	-44.7851	0.14525	-44.7851	0.26125	-34.3329	0.37725	35.6169	0.4845	-30.9158		0.02825	-30.5138	0.14175	-26.2927	0.255	-31.9208	0.3695
												0.02875	-43.9524		0.0285	-0.80748	0.25625	-29.5128	0.37025	4.78098	0.4535	-12.4937	0.4964	-39.8571	0.5135	31.8615						0.0285	-43.9811	0.1455	-45.5891	0.2615	-36.7449	0.3775	34.8129	0.48475	-31.1168		0.0285	-31.1168	0.142	-29.3077	0.25525	-31.9208	0.36975
												0.029	-44.5452		0.02875	-2.763	0.2565	-27.9582	0.3705	11.131	0.45375	-1.92273	0.4965	-41.8556	0.51375	39.003						0.02875	-42.3731	0.14575	-45.5891	0.26175	-38.353	0.37775	33.2048	0.485	-29.7097		0.02875	-31.1168	0.14225	-30.5138	0.2555	-31.9208	0.37
												0.02925	-44.4557		0.029	-4.76114	0.25675	-25.9029	0.37075	16.9508	0.454	8.77291	0.4966	-42.9151	0.514	43.3716						0.029	-39.961	0.146	-44.7851	0.262	-39.961	0.378	30.7928	0.48525	-28.7047		0.029	-30.3128	0.1425	-31.7198	0.25575	-30.3128	0.37025
												0.0295	-43.6781		0.02925	-6.79294	0.257	-23.3923	0.371	22.0901	0.45425	18.8587	0.4967	-43.0347	0.51425	44.5288						0.02925	-36.7449	0.14625	-43.1771	0.26225	-40.765	0.37825	27.5767	0.4855	-27.0967		0.02925	-28.7047	0.14275	-31.9208	0.256	-28.7047	0.3705
												0.02975	-42.2236		0.0295	-8.8318	0.25725	-20.4811	0.37125	26.4161	0.4545	27.6413	0.4968	-42.2363	0.5145	42.3069						0.0295	-33.5288	0.1465	-40.765	0.2625	-39.157	0.3785	23.5566	0.48575	-25.4886		0.0295	-26.8957	0.143	-31.1168	0.25625	-26.2927	0.37075
												0.03	-40.1298		0.02975	-10.8398	0.2575	-17.2304	0.3715	29.7752	0.45475	34.5153	0.4969	-40.562	0.51475	36.8535						0.02975	-28.7047	0.14675	-37.5489	0.26275	-38.353	0.37875	19.5365	0.486	-22.2726		0.02975	-24.6846	0.14325	-29.5087	0.2565	-23.6796	0.371
												0.03025	-37.4621		0.03	-12.7771	0.25775	-13.7056	0.37175	31.9766	0.455	39.0043	0.497	-38.0727	0.515	28.6285						0.03	-24.0816	0.147	-34.1319	0.263	-36.7449	0.379	14.7124	0.48625	-19.8605		0.03	-21.4685	0.1435	-27.2977	0.25675	-20.6645	0.37125
												0.0305	-34.3045		0.03025	-14.6116	0.258	-9.97281	0.372	32.8149	0.45525	40.7929	0.4971	-34.8449	0.51525	18.3484						0.03025	-19.0565	0.14725	-29.7097	0.26325	-33.5288	0.37925	9.08422	0.4865	-16.6444		0.03025	-18.2525	0.14375	-24.6846	0.257	-17.4484	0.3715
												0.03075	-30.7418		0.0305	-16.3248	0.25825	-6.09629	0.37225	32.1256	0.4555	39.7488	0.4972	-30.9688	0.5155	6.89194						0.0305	-13.4283	0.1475	-25.4886	0.2635	-30.3128	0.3795	4.2601	0.48675	-13.4283		0.0305	-14.2324	0.144	-21.4685	0.25725	-14.2324	0.37175
												0.031	-26.8396		0.03075	-17.9127	0.2585	-2.13665	0.3725	29.8542	0.45575	35.9318	0.4973	-26.5447	0.51575	-4.81307						0.03075	-6.99618	0.14775	-19.8605	0.26375	-26.2927	0.37975	-1.36804	0.487	-9.40824		0.03075	-10.2123	0.14425	-18.2525	0.2575	-10.2123	0.372
												0.03125	-22.6298		0.031	-19.3828	0.25875	1.85002	0.37275	26.1065	0.456	29.5911	0.4974	-21.6803	0.516	-15.8973						0.031	-0.76503	0.148	-14.4334	0.264	-21.4685	0.38	-6.99618	0.48725	-4.58412		0.031	-5.38814	0.1445	-14.4334	0.25775	-6.39317	0.37225
												0.0315	-18.1099		0.03125	-20.7488	0.259	5.81138	0.373	21.1529	0.45625	21.1494	0.4975	-16.4881	0.51625	-25.6299						0.03125	5.66714	0.14825	-9.40824	0.26425	-16.6444	0.38025	-13.4283	0.4875	-1.16704		0.03125	-0.76503	0.14475	-11.0163	0.258	-2.97608	0.3725
												0.03175	-13.259		0.0315	-22.0242	0.25925	9.69689	0.37325	15.3787	0.4565	11.1759	0.4976	-11.0818	0.5165	-33.4599						0.0315	12.3003	0.1485	-2.97608	0.2645	-11.8203	0.3805	-17.4484	0.48775	3.45608		0.0315	3.25508	0.145	-6.99618	0.25825	1.04402	0.37275
												0.032	-8.06563		0.03175	-23.2187	0.2595	13.455	0.3735	9.19629	0.45675	0.34849	0.4977	-5.57426	0.51675	-39.0195						0.03175	18.5315	0.14875	4.0591	0.26475	-6.19216	0.38075	-22.2726	0.488	7.47618		0.03175	6.87317	0.14525	-2.97608	0.2585	4.86312	0.373
												0.03225	-2.55575		0.032	-24.3354	0.25975	17.0303	0.37375	2.95111	0.457	-10.5909	0.4978	-0.07415	0.517	-42.0998						0.032	24.3606	0.149	11.2953	0.265	-1.36804	0.381	-26.2927	0.48825	11.4963		0.032	10.6923	0.1455	1.04402	0.25875	9.08422	0.37325
												0.0325	3.18962		0.03225	-25.3712	0.26	20.3607	0.374	-3.13942	0.45725	-20.8862	0.4979	5.316	0.51725	-42.6169						0.03225	29.1847	0.14925	17.7274	0.26525	3.45608	0.38125	-30.3128	0.4885	13.9083		0.03225	13.9083	0.14575	5.06412	0.259	13.1043	0.3735
												0.03275	9.03667		0.0325	-26.3175	0.26025	23.3769	0.37425	-8.98843	0.4575	-29.8187	0.498	10.5021	0.5175	-40.5852						0.0325	34.0088	0.1495	23.5566	0.2655	9.08422	0.3815	-33.5288	0.48875	17.1244		0.0325	17.7274	0.146	9.68724	0.25925	17.1244	0.37375
												0.033	14.8198		0.03275	-27.1612	0.2605	26.0029	0.3745	-14.583	0.45775	-36.7573	0.4981	15.4005	0.51775	-36.1084						0.03275	37.8279	0.14975	29.1847	0.26575	13.9083	0.38175	-35.1369	0.489	19.5365		0.03275	20.1395	0.14625	13.7073	0.2595	20.3405	0.374
												0.03325	20.3727		0.033	-27.886	0.26075	28.1593	0.37475	-19.8928	0.458	-41.2029	0.4982	19.9391	0.518	-29.3903						0.033	40.441	0.15	33.2048	0.266	18.7325	0.382	-36.7449	0.48925	22.7526		0.033	22.7526	0.1465	17.9284	0.25975	24.1596	0.37425
												0.0335	25.5557		0.03325	-28.4737	0.261	29.7689	0.375	-24.7861	0.45825	-42.8252	0.4983	24.0586	0.51825	-20.756						0.03325	42.8531	0.15025	36.4209	0.26625	23.5566	0.38225	-36.7449	0.4895	24.3606		0.03325	24.3606	0.14675	21.3455	0.26	26.7727	0.3745
												0.03375	30.2681		0.0335	-28.9065	0.26125	30.7629	0.37525	-28.9919	0.4585	-41.4886	0.4984	27.7134	0.5185	-10.6714						0.0335	43.8581	0.1505	38.833	0.2665	27.5767	0.3825	-35.9409	0.48975	26.7727		0.0335	25.9686	0.147	25.1646	0.26025	28.3807	0.37475
												0.034	34.4407		0.03375	-29.1706	0.2615	31.0886	0.3755	-32.1301	0.45875	-37.2644	0.4985	30.8714	0.51875	0.25651						0.03375	44.4611	0.15075	41.245	0.26675	31.5968	0.38275	-34.3329	0.49	27.5767		0.03375	27.5767	0.14725	26.7727	0.2605	29.9887	0.375
												0.03425	38.0159		0.034	-29.2604	0.26175	30.7164	0.37575	-33.8023	0.459	-30.4297	0.4986	33.5136	0.519	11.307						0.034	44.2601	0.151	42.8531	0.267	34.8129	0.383	-31.1168	0.49025	29.1847		0.034	28.9837	0.1475	29.1847	0.26075	30.7928	0.37525
												0.0345	40.9266		0.03425	-29.1818	0.262	29.6445	0.376	-33.7098	0.45925	-21.4509	0.4987	35.6341	0.51925	21.7024						0.03425	43.0541	0.15125	43.6571	0.26725	37.2249	0.38325	-28.7047	0.4905	29.1847		0.03425	29.7877	0.14775	30.7928	0.261	30.7928	0.3755
												0.03475	43.0891		0.0345	-28.9524	0.26225	27.9015	0.37625	-31.7525	0.4595	-10.9537	0.4988	37.238	0.5195	30.6874						0.0345	42.0491	0.1515	43.6571	0.2675	38.029	0.3835	-24.6846	0.49075	29.1847		0.0345	29.7877	0.148	31.5968	0.26125	29.9887	0.37575
												0.035	44.415		0.03475	-28.5983	0.2625	25.5454	0.3765	-28.0693	0.45975	0.31932	0.4989	38.3408	0.51975	37.6138						0.03475	40.24	0.15175	43.6571	0.26775	39.637	0.38375	-20.6645	0.491	29.1847		0.03475	28.5817	0.14825	31.3958	0.2615	29.1847	0.376
												0.03525	44.839		0.035	-28.1465	0.26275	22.6595	0.37675	-23.0043	0.46	11.5603	0.499	38.9663	0.52	42.0138						0.035	37.2249	0.152	42.8531	0.268	38.833	0.384	-15.0364	0.49125	26.7727		0.035	26.9737	0.1485	29.9887	0.26175	27.5767	0.37625
												0.0355	44.3504		0.03525	-27.6166	0.263	19.3452	0.377	-17.0115	0.46025	21.9539	0.4991	39.1444	0.52025	43.6465						0.03525	33.8078	0.15225	41.848	0.26825	38.833	0.38425	-10.2123	0.4915	24.9636		0.03525	25.1646	0.14875	28.3807	0.262	25.9686	0.3765
												0.03575	43.011		0.0355	-27.014	0.26325	15.713	0.37725	-10.5368	0.4605	30.7369	0.4992	38.9095	0.5205	42.5079						0.0355	29.1847	0.1525	39.637	0.2685	37.2249	0.3845	-5.38814	0.49175	21.9485		0.0355	22.7526	0.149	26.1697	0.26225	22.7526	0.37675
												0.036	40.949		0.03575	-26.3294	0.2635	11.8728	0.3775	-3.92353	0.46075	37.2551	0.4993	38.2983	0.52075	38.807						0.03575	25.3656	0.15275	36.6219	0.26875	35.6169	0.38475	-0.56402	0.492	18.7325		0.03575	19.3355	0.14925	23.7576	0.2625	19.7375	0.377
												0.03625	38.3282		0.036	-25.5434	0.26375	7.92574	0.37775	2.62362	0.461	41.0134	0.4994	37.348	0.521	32.9148						0.036	20.3405	0.153	33.8078	0.269	33.2048	0.385	5.86814	0.49225	15.5164		0.036	15.7174	0.1495	21.1445	0.26275	16.3204	0.37725
												0.0365	35.3025		0.03625	-24.6365	0.264	3.95726	0.378	9.00561	0.46125	41.7151	0.4995	36.0943	0.52125	25.3026						0.03625	14.7124	0.15325	29.3857	0.26925	29.9887	0.38525	12.3003	0.4925	11.4963		0.03625	12.3003	0.14975	17.9284	0.263	13.1043	0.3775
												0.03675	31.9722		0.0365	-23.599	0.26425	0.03415	0.37825	15.1478	0.4615	39.2868	0.4996	34.5703	0.5215	16.4826						0.0365	9.08422	0.1535	25.1646	0.2695	25.1646	0.3855	17.9284	0.49275	8.2802		0.0365	8.2802	0.15	14.7124	0.26325	9.08422	0.37775
												0.037	28.3597		0.03675	-22.4378	0.2645	-3.79546	0.3785	20.9105	0.46175	33.8869	0.4997	32.8053	0.52175	6.96346						0.03675	2.65206	0.15375	20.3405	0.26975	20.3405	0.38575	23.5566	0.493	4.46111		0.03675	4.2601	0.15025	10.6923	0.2635	5.26513	0.378
												0.03725	24.4127		0.037	-21.1744	0.26475	-7.49859	0.37875	26.0362	0.462	25.8964	0.4998	30.824	0.522	-2.77482						0.037	-4.58412	0.154	14.1093	0.27	15.5164	0.386	27.5767	0.49325	1.04402		0.037	-0.36302	0.1505	6.67216	0.26375	1.64704	0.37825
												0.0375	20.033		0.03725	-19.8371	0.265	-11.0516	0.379	30.1601	0.46225	15.8931	0.4999	28.6464	0.52225	-12.2879						0.03725	-11.0163	0.15425	8.48121	0.27025	10.6923	0.38625	31.5968	0.4935	-2.97608		0.03725	-3.5791	0.15075	1.84804	0.264	-2.17206	0.3785
												0.03775	15.1207		0.0375	-18.4493	0.26525	-14.433	0.37925	32.8872	0.4625	4.60984	0.5	26.2881	0.5225	-21.1623						0.0375	-17.4484	0.1545	1.84804	0.2705	5.86814	0.3865	33.2048	0.49375	-6.79518		0.0375	-6.99618	0.151	-2.17206	0.26425	-5.58915	0.37875
												0.038	9.61847		0.03775	-17.0205	0.2655	-17.6172	0.3795	33.9037	0.46275	-7.11949	0.5001	23.7602	0.52275	-29.009						0.03775	-22.8756	0.15475	-5.18714	0.27075	1.84804	0.38675	34.8129	0.494	-10.4133		0.03775	-10.2123	0.15125	-6.39317	0.2645	-10.0113	0.379
												0.03825	3.54313		0.038	-15.5436	0.26575	-20.5688	0.37975	33.0807	0.463	-18.4224	0.5002	21.0707	0.523	-35.4614						0.038	-27.9007	0.155	-11.8203	0.271	-2.17206	0.387	35.6169	0.49425	-14.2324		0.038	-13.4283	0.1515	-10.2123	0.26475	-14.0314	0.37925
												0.0385	-3.00084		0.03825	-14.0008	0.266	-23.241	0.38	30.524	0.46325	-28.4537	0.5003	18.2254	0.52325	-40.1838						0.03825	-31.1168	0.15525	-18.2525	0.27125	-6.19216	0.38725	35.6169	0.4945	-18.2525		0.03825	-17.2474	0.15175	-14.0314	0.265	-17.4484	0.3795
												0.03875	-9.82681		0.0385	-12.375	0.26625	-25.5757	0.38025	26.5478	0.4635	-36.4597	0.5004	15.2289	0.5235	-42.8909						0.0385	-34.9359	0.1555	-23.8806	0.2715	-10.2123	0.3875	34.0088	0.49475	-22.2726		0.0385	-20.6645	0.152	-16.6444	0.26525	-20.6645	0.37975
												0.039	-16.6854		0.03875	-10.6602	0.2665	-27.5084	0.3805	21.5797	0.46375	-41.8361	0.5005	12.0863	0.52375	-43.3729						0.03875	-36.9459	0.15575	-29.3077	0.27175	-15.0364	0.38775	32.4008	0.495	-25.4886		0.03875	-23.8806	0.15225	-20.4635	0.2655	-24.6846	0.38
												0.03925	-23.2926		0.039	-8.86764	0.26675	-28.9738	0.38075	16.0347	0.464	-44.174	0.5006	8.80392	0.524	-41.5234						0.039	-39.157	0.156	-33.5288	0.272	-19.0565	0.388	29.9887	0.49525	-27.9007		0.039	-27.6997	0.1525	-23.0766	0.26575	-27.0967	0.38025
												0.0395	-29.3608		0.03925	-7.0219	0.267	-29.914	0.381	10.2063	0.46425	-43.2913	0.5007	5.39099	0.52425	-37.3617						0.03925	-40.162	0.15625	-37.5489	0.27225	-23.8806	0.38825	27.5767	0.4955	-29.5087		0.03925	-29.7097	0.15275	-25.4886	0.266	-29.5087	0.3805
												0.03975	-34.6315		0.0395	-5.1503	0.26725	-30.2857	0.38125	4.22196	0.4645	-39.2466	0.5008	1.86041	0.5245	-31.0472						0.0395	-41.569	0.1565	-40.765	0.2725	-28.7047	0.3885	23.5566	0.49575	-30.9158		0.0395	-31.9208	0.153	-27.9007	0.26625	-31.9208	0.38075
												0.04	-38.9049		0.03975	-3.27053	0.2675	-30.0657	0.3815	-1.92184	0.46475	-32.3342	0.5009	-1.7705	0.52475	-22.8811						0.03975	-42.3731	0.15675	-43.9811	0.27275	-31.9208	0.38875	19.5365	0.496	-31.1168		0.03975	-32.7248	0.15325	-29.5087	0.2665	-32.1218	0.381
												0.04025	-42.0627		0.04	-1.38251	0.26775	-29.2545	0.38175	-8.25739	0.465	-23.0614	0.501	-5.47941	0.525	-13.2972						0.04	-43.1771	0.157	-45.7901	0.273	-35.9409	0.389	13.9083	0.49625	-31.1168		0.04	-32.7248	0.1535	-30.9158	0.26675	-32.7248	0.38125
												0.0405	-44.08		0.04025	0.53085	0.268	-27.8757	0.382	-14.7225	0.46525	-12.1092	0.5011	-9.23883	0.52525	-2.8399						0.04025	-42.9761	0.15725	-46.3932	0.27325	-39.157	0.38925	8.2802	0.4965	-30.3128		0.04025	-31.9208	0.15375	-31.3178	0.267	-31.9208	0.3815
												0.04075	-45.0221		0.0405	2.4942	0.26825	-25.9727	0.38225	-21.0704	0.4655	-0.28014	0.5012	-13.0161	0.5255	7.86741						0.0405	-42.3731	0.1575	-46.9962	0.2735	-40.765	0.3895	2.65206	0.49675	-29.5087		0.0405	-31.3178	0.154	-31.1168	0.26725	-30.5138	0.38175
												0.041	-45.0262		0.04075	4.52582	0.2685	-23.603	0.3825	-26.8578	0.46575	11.5627	0.5013	-16.7739	0.52575	18.1634						0.04075	-41.569	0.15775	-46.3932	0.27375	-40.765	0.38975	-3.7801	0.497	-27.9007		0.04075	-29.5087	0.15425	-30.3128	0.2675	-28.7047	0.382
												0.04125	-44.2709		0.041	6.62576	0.26875	-20.8312	0.38275	-31.523	0.466	22.5605	0.5014	-20.4704	0.526	27.3964						0.041	-39.157	0.158	-43.9811	0.274	-40.765	0.39	-9.40824	0.49725	-25.4886		0.041	-27.0967	0.1545	-28.5037	0.26775	-26.2927	0.38225
												0.0415	-42.943		0.04125	8.77152	0.269	-17.7218	0.383	-34.5312	0.46625	31.9222	0.5015	-24.0606	0.52625	34.9747						0.04125	-36.7449	0.15825	-41.77	0.27425	-39.961	0.39025	-15.0364	0.4975	-22.2726		0.04125	-24.6846	0.15475	-26.2927	0.268	-23.6796	0.3825
												0.04175	-41.2068		0.0415	10.9228	0.26925	-14.334	0.38325	-35.5334	0.4665	38.9827	0.5016	-27.4967	0.5265	40.4162						0.0415	-32.7248	0.1585	-39.157	0.2745	-37.5489	0.3905	-19.8605	0.49775	-19.2575		0.0415	-21.4685	0.155	-23.0766	0.26825	-20.6645	0.38275
												0.042	-39.1841		0.04175	13.0326	0.2695	-10.7184	0.3835	-34.4762	0.46675	43.2496	0.5017	-30.7295	0.52675	43.39						0.04175	-28.7047	0.15875	-35.9409	0.27475	-35.1369	0.39075	-23.8806	0.498	-16.4434		0.04175	-17.4484	0.15525	-19.8605	0.2685	-17.4484	0.383
												0.04225	-36.9432		0.042	15.0598	0.26975	-6.91787	0.38375	-31.618	0.467	44.4371	0.5018	-33.7088	0.527	43.7437						0.042	-23.8806	0.159	-31.9208	0.275	-32.7248	0.391	-27.0967	0.49825	-12.6243		0.042	-14.0314	0.1555	-16.6444	0.26875	-13.4283	0.38325
												0.0425	-34.4965		0.04225	16.9765	0.27	-2.97034	0.384	-27.4418	0.46725	42.4835	0.5019	-36.3853	0.52725	41.5126						0.04225	-19.0565	0.15925	-27.2977	0.27525	-28.7047	0.39125	-30.3128	0.4985	-8.00121		0.04225	-9.40824	0.15575	-12.8253	0.269	-10.0113	0.3835
												0.04275	-31.8038		0.0425	18.769	0.27025	1.08553	0.38425	-22.4939	0.4675	37.552	0.502	-38.711	0.5275	36.9065						0.0425	-14.2324	0.1595	-23.0766	0.2755	-24.6846	0.3915	-31.9208	0.49875	-3.98111		0.0425	-5.38814	0.156	-8.80523	0.26925	-5.38814	0.38375
												0.043	-28.7798		0.04275	20.4322	0.2705	5.20394	0.3845	-17.2128	0.46775	30.0153	0.5021	-40.6401	0.52775	30.2793						0.04275	-8.00121	0.15975	-16.6444	0.27575	-20.6645	0.39175	-32.7248	0.499	-0.36302		0.04275	-0.56402	0.15625	-5.38814	0.2695	-1.36804	0.384
												0.04325	-25.3092		0.043	21.9628	0.27075	9.32614	0.38475	-11.8122	0.468	20.4252	0.5022	-42.1305	0.528	22.0846						0.043	-2.17206	0.16	-11.0163	0.276	-15.8404	0.392	-34.3329	0.49925	4.2601		0.043	3.65709	0.1565	-1.97106	0.26975	3.45608	0.38425
												0.0435	-21.2728		0.04325	23.3545	0.271	13.3766	0.385	-6.26594	0.46825	9.4706	0.5023	-43.144	0.52825	12.8286						0.04325	3.45608	0.16025	-4.58412	0.27625	-11.0163	0.39225	-35.1369	0.4995	8.2802		0.04325	8.0792	0.15675	1.84804	0.27	8.0792	0.3845
												0.04375	-16.583		0.0435	24.5982	0.27125	17.2624	0.38525	-0.40069	0.4685	-2.07392	0.5024	-43.6476	0.5285	3.02791						0.0435	10.4913	0.1605	2.45106	0.2765	-6.19216	0.3925	-35.1369	0.49975	11.6973		0.0435	12.3003	0.157	5.06412	0.27025	12.0993	0.38475
												0.044	-11.2224		0.04375	25.6858	0.2715	20.8762	0.3855	5.94156	0.46875	-13.403	0.5025	-43.6138	0.52875	-6.81956						0.04375	16.3204	0.16075	8.88322	0.27675	-0.56402	0.39275	-34.3329	0.5	15.5164		0.04375	16.3204	0.15725	8.88322	0.2705	15.7174	0.385
												0.04425	-5.27284		0.044	26.6146	0.27175	24.1034	0.38575	12.7376	0.469	-23.7369	0.5026	-43.0219	0.529	-16.2488						0.044	22.7526	0.161	14.5114	0.277	4.2601	0.393	-31.9208	0.50025	18.7325		0.044	20.3405	0.1575	12.3003	0.27075	19.5365	0.38525
												0.0445	1.08073		0.04425	27.3895	0.272	26.8307	0.386	19.684	0.46925	-32.3742	0.5027	-41.8582	0.52925	-24.8298						0.04425	27.3757	0.16125	19.7375	0.27725	8.2802	0.39325	-28.7047	0.5005	21.9485		0.04425	23.5566	0.15775	15.5164	0.271	22.7526	0.3855
												0.04475	7.57762		0.0445	28.0197	0.27225	28.9577	0.38625	26.2087	0.4695	-38.7379	0.5028	-40.117	0.5295	-32.1654						0.0445	31.5968	0.1615	24.3606	0.2775	12.3003	0.3935	-25.4886	0.50075	24.9636		0.0445	26.7727	0.158	18.7325	0.27125	25.1646	0.38575
												0.045	13.9365		0.04475	28.5136	0.2725	30.4062	0.3865	31.5965	0.46975	-42.4118	0.5029	-37.8012	0.52975	-37.8913						0.04475	35.6169	0.16175	28.9837	0.27775	17.1244	0.39375	-21.4685	0.501	26.7727		0.04475	29.1847	0.15825	22.1496	0.2715	27.5767	0.386
												0.04525	19.919		0.045	28.8739	0.27275	31.1289	0.38675	35.1819	0.47	-43.1654	0.503	-34.923	0.53	-41.6875						0.045	38.833	0.162	33.2048	0.278	21.9485	0.394	-17.4484	0.50125	28.3807		0.045	30.7928	0.1585	25.7676	0.27175	28.3807	0.38625
												0.0455	25.3779		0.04525	29.0953	0.273	31.1135	0.387	36.5414	0.47025	-40.9663	0.5031	-31.5044	0.53025	-43.302						0.04525	41.245	0.16225	36.4209	0.27825	25.9686	0.39425	-13.4283	0.5015	29.9887		0.04525	31.7978	0.15875	28.1797	0.272	29.9887	0.3865
												0.04575	30.2665		0.0455	29.1685	0.27325	30.3828	0.38725	35.6108	0.4705	-35.9791	0.5032	-27.5777	0.5305	-42.5836						0.0455	43.4561	0.1625	39.637	0.2785	29.9887	0.3945	-7.8002	0.50175	29.9887		0.0455	32.4008	0.159	29.9887	0.27225	30.7928	0.38675
												0.046	34.6057		0.04575	29.0858	0.2735	28.9903	0.3875	32.6863	0.47075	-28.5523	0.5033	-23.1858	0.53075	-39.5157						0.04575	44.4611	0.16275	42.0491	0.27875	34.0088	0.39475	-3.7801	0.502	29.7877		0.04575	32.4008	0.15925	31.3958	0.2725	30.7928	0.387
												0.04625	38.4214		0.046	28.8466	0.27375	27.0129	0.38775	28.3103	0.471	-19.1935	0.5034	-18.3826	0.531	-34.2383						0.046	45.2651	0.163	44.4611	0.279	36.4209	0.395	1.84804	0.50225	28.3807		0.046	31.5968	0.1595	30.9938	0.27275	29.9887	0.38725
												0.0465	41.6817		0.04625	28.46	0.274	24.5396	0.388	23.0877	0.47125	-8.53511	0.5035	-13.2326	0.53125	-27.0518						0.04625	45.2651	0.16325	45.2651	0.27925	38.833	0.39525	5.86814	0.5025	26.9737		0.04625	29.9887	0.15975	29.9887	0.273	28.9837	0.3875
												0.04675	44.2657		0.0465	27.9411	0.27425	21.662	0.38825	17.5039	0.4715	2.70671	0.5036	-7.81084	0.5315	-18.395						0.0465	43.8581	0.1635	45.2651	0.2795	40.441	0.3955	10.6923	0.50275	25.1646		0.0465	27.7777	0.16	28.5817	0.27325	26.7727	0.38775
												0.047	45.9829		0.04675	27.3067	0.2745	18.4641	0.3885	11.8115	0.47175	13.7785	0.5037	-2.20189	0.53175	-8.80233						0.04675	42.0491	0.16375	44.4611	0.27975	40.441	0.39575	15.5164	0.503	22.7526		0.04675	25.3656	0.16025	26.7727	0.2735	24.3606	0.388
												0.04725	46.6384		0.047	26.5693	0.27475	15.0163	0.38875	6.02438	0.472	23.9378	0.5038	3.50082	0.532	1.15307						0.047	39.637	0.164	42.0491	0.28	39.637	0.396	18.7325	0.50325	19.7375		0.047	22.7526	0.1605	24.1596	0.27375	21.1445	0.38825
												0.0475	46.1153		0.04725	25.7369	0.275	11.3727	0.389	0.01476	0.47225	32.5001	0.5039	9.19658	0.53225	10.9143						0.04725	37.2249	0.16425	39.637	0.28025	37.2249	0.39625	22.7526	0.5035	17.1244		0.04725	19.5365	0.16075	21.1445	0.274	18.5315	0.3885
												0.04775	44.4374		0.0475	24.815	0.27525	7.57289	0.38925	-6.33303	0.4725	38.8832	0.504	14.7791	0.5325	19.9834						0.0475	34.0088	0.1645	35.6169	0.2805	34.8129	0.3965	26.7727	0.50375	13.1043		0.0475	15.7174	0.161	18.1294	0.27425	14.1093	0.38875
												0.048	41.7789		0.04775	23.8113	0.2755	3.64695	0.3895	-12.9768	0.47275	42.6452	0.5041	20.1387	0.53275	27.9417						0.04775	30.1898	0.16475	31.5968	0.28075	30.7928	0.39675	29.1847	0.504	9.28523		0.04775	11.4963	0.16125	14.7124	0.2745	10.6923	0.389
												0.04825	38.4136		0.048	22.7378	0.27575	-0.3768	0.38975	-19.639	0.473	43.5139	0.5042	25.1645	0.533	34.4485						0.048	26.7727	0.165	26.7727	0.281	27.5767	0.397	31.5968	0.50425	5.86814		0.048	7.47618	0.1615	11.4963	0.27475	6.67216	0.38925
												0.0485	34.6225		0.04825	21.6085	0.276	-4.46354	0.39	-25.8268	0.47325	41.4067	0.5043	29.7473	0.53325	39.2235						0.04825	22.7526	0.16525	21.9485	0.28125	22.7526	0.39725	33.2048	0.5045	1.04402		0.04825	2.45106	0.16175	7.47618	0.275	2.65206	0.3895
												0.04875	30.6007		0.0485	20.4327	0.27625	-8.56473	0.39025	-30.9422	0.4735	36.4385	0.5044	33.7824	0.5335	42.0284						0.0485	17.9284	0.1655	15.7174	0.2815	18.7325	0.3975	34.0088	0.50475	-2.97608		0.0485	-1.97106	0.162	4.2601	0.27525	-1.36804	0.38975
												0.049	26.4027		0.04875	19.2082	0.2765	-12.6136	0.3905	-34.4361	0.47375	28.9175	0.5045	37.1725	0.53375	42.6584						0.04875	12.5013	0.16575	9.68724	0.28175	13.9083	0.39775	34.0088	0.505	-6.99618		0.04875	-6.19216	0.16225	0.24	0.2755	-5.38814	0.39
												0.04925	21.9529		0.049	17.9183	0.27675	-16.5245	0.39075	-35.9505	0.474	19.3285	0.5046	39.8306	0.534	40.9557						0.049	6.06915	0.166	4.2601	0.282	9.08422	0.398	34.0088	0.50525	-10.8153		0.049	-11.6193	0.1625	-3.7801	0.27575	-10.2123	0.39025
												0.0495	17.1141		0.04925	16.5367	0.277	-20.1959	0.391	-35.3966	0.47425	8.30373	0.5047	41.6831	0.53425	36.8455						0.04925	-1.16704	0.16625	-2.17206	0.28225	4.2601	0.39825	31.5968	0.5055	-14.2324		0.04925	-15.6394	0.16275	-7.5992	0.276	-14.2324	0.3905
												0.04975	11.7814		0.0495	15.0391	0.27725	-23.5179	0.39125	-32.9477	0.4745	-3.41584	0.5048	42.6722	0.5345	30.3864						0.0495	-7.8002	0.1665	-8.40322	0.2825	-0.56402	0.3985	29.9887	0.50575	-18.0515		0.0495	-19.8605	0.163	-11.8203	0.27625	-18.2525	0.39075
												0.05	5.9606		0.04975	13.4153	0.2775	-26.3819	0.3915	-28.9575	0.47475	-15.0289	0.5049	42.7583	0.53475	21.8192						0.04975	-14.8354	0.16675	-14.2324	0.28275	-5.38814	0.39875	26.7727	0.506	-20.6645		0.04975	-23.0766	0.16325	-14.8354	0.2765	-22.2726	0.391
												0.05025	-0.20534		0.05	11.6764	0.27775	-28.6906	0.39175	-23.8422	0.475	-25.7271	0.505	41.9222	0.535	11.5965						0.05	-21.4685	0.167	-19.8605	0.283	-9.40824	0.399	22.7526	0.50625	-23.8806		0.05	-26.2927	0.1635	-18.2525	0.27675	-25.4886	0.39125
												0.0505	-6.47027		0.05025	9.85125	0.278	-30.3685	0.392	-17.973	0.47525	-34.7508	0.5051	40.1662	0.53525	0.37523						0.05025	-27.9007	0.16725	-25.4886	0.28325	-13.4283	0.39925	18.7325	0.5065	-25.4886		0.05025	-28.7047	0.16375	-21.4685	0.277	-27.9007	0.3915
												0.05075	-12.5597		0.0505	7.972	0.27825	-31.3689	0.39225	-11.6176	0.4755	-41.4437	0.5052	37.515	0.5355	-11.0332						0.0505	-31.9208	0.1675	-30.1118	0.2835	-18.2525	0.3995	13.9083	0.50675	-27.9007		0.0505	-30.3128	0.164	-24.6846	0.27725	-29.7097	0.39175
												0.051	-18.2501		0.05075	6.05626	0.2785	-31.6775	0.3925	-4.94412	0.47575	-45.3016	0.5053	34.0162	0.53575	-21.7512						0.05075	-36.7449	0.16775	-34.3329	0.28375	-22.2726	0.39975	9.88824	0.507	-29.5087		0.05075	-31.9208	0.16425	-27.0967	0.2775	-31.1168	0.392
												0.05125	-23.416		0.051	4.09392	0.27875	-31.3114	0.39275	1.92617	0.476	-46.0121	0.5054	29.7396	0.536	-30.9455						0.051	-39.76	0.168	-37.5489	0.284	-26.2927	0.4	4.2601	0.50725	-30.3128		0.051	-32.5238	0.1645	-29.5087	0.27775	-31.9208	0.39225
												0.0515	-28.0277		0.05125	2.04729	0.279	-30.3149	0.393	8.84674	0.47625	-43.482	0.5055	24.7762	0.53625	-37.9373						0.05125	-41.569	0.16825	-40.765	0.28425	-29.5087	0.40025	0.24	0.5075	-31.1168		0.05125	-32.7248	0.16475	-31.9208	0.278	-32.7248	0.3925
												0.05175	-32.1067		0.0515	-0.13345	0.27925	-28.7511	0.39325	15.5908	0.4765	-37.8494	0.5056	19.236	0.5365	-42.2858						0.0515	-43.9811	0.1685	-43.1771	0.2845	-32.7248	0.4005	-4.58412	0.50775	-30.5138		0.0515	-32.1218	0.165	-32.1218	0.27825	-31.3178	0.39275
												0.052	-35.6669		0.05175	-2.48453	0.2795	-26.6929	0.3935	21.8376	0.47675	-29.479	0.5057	13.246	0.53675	-43.8283						0.05175	-44.7851	0.16875	-44.7851	0.28475	-36.7449	0.40075	-9.40824	0.508	-29.5087		0.05175	-31.9208	0.16525	-31.9208	0.2785	-30.9158	0.393
												0.05225	-38.6738		0.052	-5.00358	0.27975	-24.2131	0.39375	27.2045	0.477	-18.9404	0.5058	6.94698	0.537	-42.6687						0.052	-44.9861	0.169	-46.1922	0.285	-38.353	0.401	-13.4283	0.50825	-27.9007		0.052	-30.3128	0.1655	-30.3128	0.27875	-28.7047	0.39325
												0.0525	-41.0414		0.05225	-7.63657	0.28	-21.3773	0.394	31.3132	0.47725	-6.97069	0.5059	0.48948	0.53725	-39.1213						0.05225	-45.5891	0.16925	-45.7901	0.28525	-39.961	0.40125	-18.2525	0.5085	-25.6897		0.05225	-27.9007	0.16575	-28.7047	0.279	-26.2927	0.3935
												0.05275	-42.6652		0.0525	-10.2835	0.28025	-18.2388	0.39425	33.8619	0.4775	5.57727	0.506	-5.96979	0.5375	-33.626						0.0525	-44.7851	0.1695	-44.7851	0.2855	-39.961	0.4015	-22.2726	0.50875	-23.2776		0.0525	-24.8856	0.166	-27.0967	0.27925	-23.8806	0.39375
												0.053	-43.469		0.05275	-12.8214	0.2805	-14.8377	0.3945	34.6811	0.47775	17.7963	0.5061	-12.2725	0.53775	-26.6596						0.05275	-43.1771	0.16975	-42.3731	0.28575	-39.157	0.40175	-26.2927	0.509	-19.8605		0.05275	-21.4685	0.16625	-23.8806	0.2795	-20.6645	0.394
												0.05325	-43.4388		0.053	-15.1358	0.28075	-11.204	0.39475	33.7548	0.478	28.7924	0.5062	-18.2631	0.538	-18.6665						0.053	-41.569	0.17	-39.157	0.286	-37.5489	0.402	-28.7047	0.50925	-16.6444		0.053	-18.0515	0.1665	-21.4685	0.27975	-16.6444	0.39425
												0.0535	-42.6241		0.05325	-17.1496	0.281	-7.36298	0.395	31.2073	0.47825	37.752	0.5063	-23.7936	0.53825	-10.0222						0.05325	-38.956	0.17025	-35.3379	0.28625	-35.9409	0.40225	-31.9208	0.5095	-13.2273		0.05325	-13.4283	0.16675	-17.6495	0.28	-12.6243	0.3945
												0.05375	-41.1082		0.0535	-18.8374	0.28125	-3.34269	0.39525	27.2649	0.4785	44.0056	0.5064	-28.7274	0.5385	-1.03632						0.0535	-35.3379	0.1705	-31.3178	0.2865	-31.9208	0.4025	-34.3329	0.50975	-8.60422		0.0535	-9.40824	0.167	-14.2324	0.28025	-8.00121	0.39475
												0.054	-38.9625		0.05375	-20.2247	0.2815	0.81846	0.3955	22.2089	0.47875	47.0798	0.5065	-32.9439	0.53875	8.01415						0.05375	-31.3178	0.17075	-26.8957	0.28675	-27.9007	0.40275	-35.9409	0.51	-4.58412		0.05375	-5.38814	0.16725	-11.0163	0.2805	-4.58412	0.395
												0.05425	-36.2147		0.054	-21.3723	0.28175	5.06566	0.39575	16.3357	0.479	46.736	0.5066	-36.3416	0.539	16.8382						0.054	-27.0967	0.171	-21.4685	0.287	-23.8806	0.403	-35.9409	0.51025	0.03899		0.054	-1.36804	0.1675	-7.8002	0.28075	-0.56402	0.39525
												0.0545	-32.845		0.05425	-22.3568	0.282	9.3243	0.396	9.93092	0.47925	42.9907	0.5067	-38.8416	0.53925	25.0904						0.05425	-23.0766	0.17125	-15.8404	0.28725	-19.0565	0.40325	-35.1369	0.5105	4.0591		0.05425	2.65206	0.16775	-3.7801	0.281	2.65206	0.3955
												0.05475	-28.8148		0.0545	-23.2529	0.28225	13.5002	0.39625	3.25908	0.4795	36.116	0.5068	-40.3891	0.5395	32.3546						0.0545	-17.4484	0.1715	-10.8153	0.2875	-13.4283	0.4035	-34.3329	0.51075	9.08422		0.0545	7.27518	0.168	-0.36302	0.28125	7.27518	0.39575
												0.055	-24.1101		0.05475	-24.1228	0.2825	17.4835	0.3965	-3.43724	0.47975	26.6198	0.5069	-40.9555	0.53975	38.1611						0.05475	-11.8203	0.17175	-4.78513	0.28775	-7.8002	0.40375	-32.7248	0.511	13.9083		0.05475	11.4963	0.16825	3.45608	0.2815	11.2953	0.396
												0.05525	-18.7755		0.055	-25.0116	0.28275	21.1555	0.39675	-9.93368	0.48	15.2074	0.507	-40.5388	0.54	42.0355						0.055	-6.19216	0.172	0.03899	0.288	-2.97608	0.404	-29.5087	0.51125	17.9284		0.055	16.3204	0.1685	7.47618	0.28175	14.9134	0.39625
												0.0555	-12.9215		0.05525	-25.9451	0.283	24.398	0.397	-16.0205	0.48025	2.72766	0.5071	-39.1627	0.54025	43.5688						0.05525	0.24	0.17225	5.06412	0.28825	1.84804	0.40425	-27.0967	0.5115	21.7475		0.05525	20.5415	0.16875	11.4963	0.282	18.7325	0.3965
												0.05575	-6.70148		0.0555	-26.9261	0.28325	27.103	0.39725	-21.4993	0.4805	-9.89293	0.5072	-36.8761	0.5405	42.4922						0.0555	6.47116	0.1725	10.4913	0.2885	6.67216	0.4045	-23.8806	0.51175	23.5566		0.0555	24.3606	0.169	15.5164	0.28225	21.9485	0.39675
												0.056	-0.27398		0.05575	-27.93	0.2835	29.182	0.3975	-26.18	0.48075	-21.7218	0.5073	-33.7505	0.54075	38.7362						0.05575	13.1043	0.17275	15.3154	0.28875	10.6923	0.40475	-19.0565	0.512	25.1646		0.05575	27.5767	0.16925	18.7325	0.2825	24.3606	0.397
												0.05625	6.22664		0.056	-28.9027	0.28375	30.5726	0.39775	-29.878	0.481	-31.8923	0.5074	-29.8772	0.541	32.4625						0.056	18.7325	0.173	19.5365	0.289	13.9083	0.405	-15.8404	0.51225	26.5717		0.056	29.7877	0.1695	22.1496	0.28275	26.7727	0.39725
												0.0565	12.6941		0.05625	-29.7663	0.284	31.2427	0.398	-32.4149	0.48125	-39.6698	0.5075	-25.3639	0.54125	24.0591						0.05625	24.3606	0.17325	24.3606	0.28925	18.7325	0.40525	-11.0163	0.5125	27.3757		0.05625	31.5968	0.16975	25.1646	0.283	28.3807	0.3975
												0.05675	19.0265		0.0565	-30.4342	0.28425	31.1912	0.39825	-33.6268	0.4815	-44.5071	0.5076	-20.3308	0.5415	14.102						0.0565	29.1847	0.1735	29.1847	0.2895	22.7526	0.4055	-6.99618	0.51275	27.7777		0.0565	32.1998	0.17	28.1797	0.28325	29.7877	0.39775
												0.057	25.0909		0.05675	-30.8337	0.2845	30.4448	0.3985	-33.3856	0.48175	-46.0843	0.5077	-14.9062	0.54175	3.29184						0.05675	33.8078	0.17375	33.2048	0.28975	26.7727	0.40575	-1.36804	0.513	28.3807		0.05675	32.4008	0.17025	29.1847	0.2835	29.9887	0.398
												0.05725	30.7002		0.057	-30.9272	0.28475	29.0533	0.39875	-31.6284	0.482	-44.3304	0.5078	-9.22246	0.542	-7.6217						0.057	37.8279	0.174	37.2249	0.29	29.1847	0.406	3.45608	0.51325	28.3807		0.057	30.9938	0.1705	29.9887	0.28375	29.9887	0.39825
												0.0575	35.6233		0.05725	-30.7229	0.285	27.0823	0.399	-28.3917	0.48225	-39.4247	0.5079	-3.4114	0.54225	-17.9142						0.05725	41.044	0.17425	40.441	0.29025	33.2048	0.40625	8.2802	0.5135	28.3807		0.05725	29.9887	0.17075	30.5918	0.284	29.7877	0.3985
												0.05775	39.6285		0.0575	-30.2704	0.28525	24.6064	0.39925	-23.8319	0.4825	-31.7788	0.508	2.39932	0.5425	-26.9482						0.0575	42.8531	0.1745	43.0541	0.2905	35.6169	0.4065	13.1043	0.51375	26.7727		0.0575	28.3807	0.171	29.1847	0.28425	28.3807	0.39875
												0.058	42.5443		0.05775	-29.6395	0.2855	21.7023	0.3995	-18.223	0.48275	-22.0011	0.5081	8.08978	0.54275	-34.2159						0.05775	44.4611	0.17475	44.4611	0.29075	37.2249	0.40675	18.7325	0.514	25.9686		0.05775	25.9686	0.17125	28.3807	0.2845	26.7727	0.399
												0.05825	44.3094		0.058	-28.8934	0.28575	18.4444	0.39975	-11.9221	0.483	-10.8465	0.5082	13.5507	0.543	-39.3616						0.058	44.6621	0.175	45.2651	0.291	38.029	0.407	22.7526	0.51425	23.5566		0.058	22.7526	0.1715	26.1697	0.28475	24.5616	0.39925
												0.0585	44.985		0.05825	-28.0659	0.286	14.9017	0.4	-5.31	0.48325	0.84386	0.5083	18.6856	0.54325	-42.1859						0.05825	44.4611	0.17525	44.4611	0.29125	38.029	0.40725	26.7727	0.5145	20.3405		0.05825	19.7375	0.17175	23.5566	0.285	21.1445	0.3995
												0.05875	44.7228		0.0585	-27.1547	0.28625	11.1375	0.40025	1.27652	0.4835	12.2076	0.5084	23.4123	0.5435	-42.6361						0.0585	42.8531	0.1755	42.8531	0.2915	37.2249	0.4075	29.9887	0.51475	17.1244		0.0585	16.3204	0.172	21.1445	0.28525	17.9284	0.39975
												0.059	43.7026		0.05875	-26.1323	0.2865	7.21011	0.4005	7.59511	0.48375	22.4259	0.5085	27.6637	0.54375	-40.7875						0.05875	41.245	0.17575	40.24	0.29175	35.6169	0.40775	31.5968	0.515	12.5013		0.05875	12.3003	0.17225	18.7325	0.2855	13.9083	0.4
												0.05925	42.0686		0.059	-24.9684	0.28675	3.1758	0.40075	13.5093	0.484	30.7825	0.5086	31.3874	0.544	-36.8205						0.059	38.833	0.176	36.4209	0.292	33.2048	0.408	34.0088	0.51525	8.88322		0.059	7.47618	0.1725	15.5164	0.28575	9.88824	0.40025
												0.0595	39.8927		0.05925	-23.6531	0.287	-0.90882	0.401	18.9533	0.48425	36.7139	0.5087	34.5455	0.54425	-30.9975						0.05925	35.6169	0.17625	31.5968	0.29225	29.9887	0.40825	34.8129	0.5155	4.46111		0.05925	2.65206	0.17275	11.4963	0.286	5.86814	0.4005
												0.05975	37.1818		0.0595	-22.2079	0.28725	-4.98417	0.40125	23.8626	0.4845	39.8446	0.5088	37.1131	0.5445	-23.6418						0.0595	32.4008	0.1765	26.1697	0.2925	26.7727	0.4085	34.8129	0.51575	1.84804		0.0595	-2.17206	0.173	7.67719	0.28625	1.84804	0.40075
												0.06	33.9185		0.05975	-20.6798	0.2875	-8.98629	0.4015	28.0997	0.48475	40.0087	0.5089	39.0768	0.54475	-15.1204						0.05975	27.7777	0.17675	20.3405	0.29275	22.7526	0.40875	34.0088	0.516	-2.17206		0.05975	-7.5992	0.17325	4.2601	0.2865	-1.36804	0.401
												0.06025	30.1115		0.06	-19.1208	0.28775	-12.8467	0.40175	31.412	--	--	0.509	40.4329	0.545	-5.83263						0.06	22.7526	0.177	13.9083	0.293	17.9284	0.409	32.4008	0.51625	-5.38814		0.06	-11.8203	0.1735	0.24	0.28675	-4.38312	0.40125
												0.0605	25.8246		0.06025	-17.5646	0.288	-16.4935	0.402	33.4507	--	--	0.5091	41.1856	0.54525	3.7964						0.06025	17.3254	0.17725	8.2802	0.29325	13.9083	0.40925	30.7928	0.5165	-9.20724		0.06025	-15.6394	0.17375	-2.97608	0.287	-7.8002	0.4015
												0.06075	21.1693		0.0605	-16.0111	0.28825	-19.8539	0.40225	33.854	--	--	0.5092	41.3451	0.5455	13.3185						0.0605	11.4963	0.1775	1.84804	0.2935	9.08422	0.4095	27.5767	0.51675	-12.6243		0.0605	-19.0565	0.174	-6.19216	0.28725	-11.6193	0.40175
												0.061	16.2645		0.06075	-14.4292	0.2885	-22.8575	0.4025	32.3716	--	--	0.5093	40.9262	0.54575	22.2651						0.06075	4.2601	0.17775	-3.7801	0.29375	4.2601	0.40975	25.1646	0.517	-16.4434		0.06075	-21.4685	0.17425	-9.40824	0.2875	-15.8404	0.402
												0.06125	11.188		0.061	-12.7736	0.28875	-25.4395	0.40275	28.9813	--	--	0.5094	39.9469	0.546	30.1544						0.061	-2.17206	0.178	-9.40824	0.294	-0.56402	0.41	21.1445	0.51725	-19.6595		0.061	-23.8806	0.1745	-13.2273	0.28775	-19.2575	0.40225
												0.0615	5.94919		0.06125	-11.0097	0.289	-27.5439	0.403	23.9484	--	--	0.5095	38.4278	0.54625	36.5073						0.06125	-9.40824	0.17825	-15.0364	0.29425	-5.38814	0.41025	17.9284	0.5175	-23.0766		0.06125	-27.0967	0.17475	-16.6444	0.288	-23.0766	0.4025
												0.06175	0.50434		0.0615	-9.13197	0.28925	-29.1265	0.40325	17.7903	--	--	0.5096	36.3919	0.5465	40.8755						0.0615	-15.8404	0.1785	-20.4635	0.2945	-10.2123	0.4105	13.1043	0.51775	-25.4886		0.0615	-28.5037	0.175	-19.0565	0.28825	-26.2927	0.40275
												0.062	-5.19088		0.06175	-7.16752	0.2895	-30.1556	0.4035	11.1513	--	--	0.5097	33.8642	0.54675	42.881						0.06175	-21.4685	0.17875	-25.2876	0.29475	-13.4283	0.41075	9.08422	0.518	-27.9007		0.06175	-29.5087	0.17525	-23.0766	0.2885	-29.5087	0.403
												0.06225	-11.1141		0.062	-5.16273	0.28975	-30.6137	0.40375	4.62463			0.5098	30.8727								0.062	-26.0917	0.179	-28.7047	0.295	-18.2525	0.411	5.06412	0.51825	-30.3128		0.062	-30.3128	0.1755	-25.4886	0.28875	-31.9208	0.40325
												0.0625	-17.1295		0.06225	-3.16043	0.29	-30.4961	0.404	-1.40948			0.5099	27.4488								0.06225	-31.1168	0.17925	-32.7248	0.29525	-23.0766	0.41125	-0.56402	0.5185	-30.5138		0.06225	-31.1168	0.17575	-27.9007	0.289	-32.7248	0.4035
												0.06275	-22.9882		0.0625	-1.17934	0.29025	-29.8108	0.40425	-6.8642			0.51	23.6283								0.0625	-34.5339	0.1795	-35.9409	0.2955	-27.0967	0.4115	-6.19216	0.51875	-31.1168		0.0625	-31.1168	0.176	-30.1118	0.28925	-32.9258	0.40375
												0.063	-28.3801		0.06275	0.79326	0.2905	-28.5762	0.4045	-11.9063			0.5101	19.4526								0.06275	-37.5489	0.17975	-38.353	0.29575	-31.1168	0.41175	-11.0163	0.519	-31.1168		0.06275	-30.3128	0.17625	-31.1168	0.2895	-32.7248	0.404
												0.06325	-33.0175		0.063	2.79204	0.29075	-26.8203	0.40475	-16.8068			0.5102	14.9692								0.063	-39.961	0.18	-39.961	0.296	-33.5288	0.412	-15.8404	0.51925	-30.3128		0.063	-28.7047	0.1765	-31.1168	0.28975	-31.9208	0.40425
												0.0635	-36.7143		0.06325	4.85185	0.291	-24.5784	0.405	-21.7402			0.5103	10.2325								0.06325	-41.569	0.18025	-41.569	0.29625	-35.9409	0.41225	-19.8605	0.5195	-28.7047		0.06325	-26.4937	0.17675	-30.9158	0.29	-29.7097	0.4045
												0.06375	-39.4273		0.0635	6.98468	0.29125	-21.8921	0.40525	-26.6159			0.5104	5.30383								0.0635	-43.1771	0.1805	-42.9761	0.2965	-37.5489	0.4125	-23.8806	0.51975	-26.4937		0.0635	-23.2776	0.177	-29.5087	0.29025	-27.9007	0.40475
												0.064	-41.2433		0.06375	9.16685	0.2915	-18.8086	0.4055	-31.0196			0.5105	0.25162								0.06375	-43.9811	0.18075	-42.9761	0.29675	-39.157	0.41275	-27.0967	0.52	-24.6846		0.06375	-20.4635	0.17725	-27.9007	0.2905	-25.4886	0.405
												0.06425	-42.3212		0.064	11.3424	0.29175	-15.3795	0.40575	-34.2982			0.5106	-4.84962								0.064	-43.9811	0.181	-42.3731	0.297	-39.157	0.413	-30.3128	0.52025	-21.4685		0.064	-16.6444	0.1775	-25.4886	0.29075	-22.4736	0.40525
												0.0645	-42.8169		0.06425	13.4414	0.292	-11.6608	0.406	-35.7646			0.5107	-9.92034								0.06425	-43.1771	0.18125	-40.162	0.29725	-37.5489	0.41325	-31.9208	0.5205	-17.6495		0.06425	-12.8253	0.17775	-23.0766	0.291	-19.0565	0.4055
												0.06475	-42.8255		0.0645	15.403	0.29225	-7.71265	0.40625	-34.9454			0.5108	-14.8776								0.0645	-40.966	0.1815	-37.7499	0.2975	-36.7449	0.4135	-34.3329	0.52075	-14.2324		0.0645	-9.40824	0.178	-20.6645	0.29125	-15.8404	0.40575
												0.065	-42.3606		0.06475	17.1947	0.2925	-3.59942	0.4065	-31.7714			0.5109	-19.6373								0.06475	-39.157	0.18175	-35.1369	0.29775	-34.3329	0.41375	-35.1369	0.521	-10.2123		0.06475	-5.38814	0.17825	-17.4484	0.2915	-11.8203	0.406
												0.06525	-41.3742		0.065	18.8165	0.29275	0.61019	0.40675	-26.6323			0.511	-24.1159								0.065	-36.1419	0.182	-31.9208	0.298	-31.9208	0.414	-35.9409	0.52125	-6.19216		0.065	-2.17206	0.1785	-15.0364	0.29175	-8.60422	0.40625
												0.0655	-39.7984		0.06525	20.2922	0.293	4.84307	0.407	-20.266			0.5111	-28.2337								0.06525	-33.5288	0.18225	-27.9007	0.29825	-27.9007	0.41425	-35.1369	0.5215	-2.37307		0.06525	1.64704	0.17875	-11.6193	0.292	-4.58412	0.4065
												0.06575	-37.5856		0.0655	21.6511	0.29325	9.02174	0.40725	-13.5255			0.5112	-31.9166								0.0655	-29.5087	0.1825	-23.2776	0.2985	-23.8806	0.4145	-34.3329	0.52175	1.04402		0.0655	5.06412	0.179	-7.8002	0.29225	-0.76503	0.40675
												0.066	-34.728		0.06575	22.9112	0.2935	13.0647	0.4075	-7.11198			0.5113	-35.0986								0.06575	-24.8856	0.18275	-18.2525	0.29875	-19.0565	0.41475	-32.7248	0.522	5.66714		0.06575	8.88322	0.17925	-4.58412	0.2925	3.45608	0.407
												0.06625	-31.2527		0.066	24.0704	0.29375	16.8874	0.40775	-1.38162			0.5114	-37.7237								0.066	-19.8605	0.183	-13.4283	0.299	-14.2324	0.415	-30.3128	0.52225	9.08422		0.066	12.9033	0.1795	-0.56402	0.29275	7.47618	0.40725
												0.0665	-27.2044		0.06625	25.11	0.294	20.4035	0.408	3.70103			0.5115	-39.7474								0.06625	-13.6294	0.18325	-7.19719	0.29925	-9.40824	0.41525	-27.0967	0.5225	12.9033		0.06625	16.3204	0.17975	4.0591	0.293	11.4963	0.4075
												0.06675	-22.6325		0.0665	26.0064	0.29425	23.5274	0.40825	8.44835			0.5116	-41.1377								0.0665	-7.8002	0.1835	-2.17206	0.2995	-3.7801	0.4155	-23.8806	0.52275	15.7174		0.0665	20.3405	0.18	8.0792	0.29325	15.5164	0.40775
												0.067	-17.5937		0.06675	26.7444	0.2945	26.1773	0.4085	13.2278			0.5117	-41.8758								0.06675	-1.56905	0.18375	4.2601	0.29975	0.24	0.41575	-19.8605	0.523	18.7325		0.06675	23.5566	0.18025	12.3003	0.2935	18.7325	0.408
												0.06725	-12.1672		0.067	27.3264	0.29475	28.2792	0.40875	18.2292			0.5118	-41.9555								0.067	5.06412	0.184	10.4913	0.3	5.06412	0.416	-15.8404	0.52325	21.9485		0.067	26.7727	0.1805	16.1194	0.29375	21.9485	0.40825
												0.0675	-6.47079		0.06725	27.7706	0.295	29.7713	0.409	23.3188			0.5119	-41.3829								0.06725	11.2953	0.18425	15.5164	0.30025	9.08422	0.41625	-11.8203	0.5235	24.3606		0.06725	29.1847	0.18075	21.1445	0.294	24.5616	0.4085
												0.06775	-0.66005		0.0675	28.1033	0.29525	30.6085	0.40925	28.038			0.512	-40.1754								0.0675	17.1244	0.1845	21.9485	0.3005	13.1043	0.4165	-6.99618	0.52375	26.1697		0.0675	30.7928	0.181	24.3606	0.29425	26.7727	0.40875
												0.068	5.09627		0.06775	28.3465	0.2955	30.7666	0.4095	31.7427			0.5121	-38.36								0.06775	22.5516	0.18475	26.5717	0.30075	17.1244	0.41675	-2.17206	0.524	28.3807		0.06775	31.3958	0.18125	27.5767	0.2945	28.5817	0.409
												0.06825	10.6565		0.068	28.5088	0.29575	30.2451	0.40975	33.8177			0.5122	-35.972								0.068	27.3757	0.185	31.5968	0.301	21.9485	0.417	2.65206	0.52425	29.1847		0.068	30.7928	0.1815	29.9887	0.29475	29.7877	0.40925
												0.0685	15.9415		0.06825	28.5817	0.296	29.0687	0.41	33.8783			0.5123	-33.0534								0.06825	32.1998	0.18525	36.2199	0.30125	25.9686	0.41725	7.47618	0.5245	29.9887		0.06825	29.9887	0.18175	30.7928	0.295	30.5918	0.4095
												0.06875	20.943		0.0685	28.5437	0.29625	27.2858	0.41025	31.8768			0.5124	-29.6515								0.0685	35.8179	0.1855	39.637	0.3015	29.1847	0.4175	12.3003	0.52475	29.9887		0.0685	28.9837	0.182	31.5968	0.29525	30.7928	0.40975
												0.069	25.6943		0.06875	28.3677	0.2965	24.9657	0.4105	28.0834			0.5125	-25.817								0.06875	39.637	0.18575	42.8531	0.30175	32.4008	0.41775	16.3204	0.525	29.1847		0.06875	26.7727	0.18225	30.7928	0.2955	30.7928	0.41
												0.06925	30.2125		0.069	28.0298	0.29675	22.1931	0.41075	22.9614			0.5126	-21.6042								0.069	42.0491	0.186	44.4611	0.302	34.8129	0.418	20.3405	0.52525	27.7777		0.069	24.5616	0.1825	29.1847	0.29575	29.7877	0.41025
												0.0695	34.4395		0.06925	27.5154	0.297	19.0609	0.411	17.003			0.5127	-17.0694								0.06925	43.6571	0.18625	44.6621	0.30225	36.4209	0.41825	24.3606	0.5255	26.1697		0.06925	22.5516	0.18275	27.5767	0.296	27.5767	0.4105
												0.06975	38.214		0.0695	26.8224	0.29725	15.6623	0.41125	10.5975			0.5128	-12.2713								0.0695	44.4611	0.1865	44.4611	0.3025	38.029	0.4185	28.3807	0.52575	23.5566		0.0695	19.5365	0.183	25.1646	0.29625	25.9686	0.41075
												0.07	41.2938		0.06975	25.9608	0.2975	12.0837	0.4115	3.98241			0.5129	-7.27117								0.06975	44.4611	0.18675	42.8531	0.30275	37.2249	0.41875	29.9887	0.526	21.1445		0.06975	16.3204	0.18325	22.7526	0.2965	22.7526	0.411
												0.07025	43.4258		0.07	24.9505	0.29775	8.39871	0.41175	-2.71657			0.513	-2.13338								0.07	43.6571	0.187	41.044	0.303	36.4209	0.419	32.4008	0.52625	17.9284		0.07	13.1043	0.1835	19.7375	0.29675	19.5365	0.41125
												0.0705	44.4341		0.07025	23.8182	0.298	4.6645	0.412	-9.39451			0.5131	3.0741								0.07025	41.245	0.18725	38.029	0.30325	34.8129	0.41925	34.0088	0.5265	14.7124		0.07025	9.08422	0.18375	17.1244	0.297	16.3204	0.4115
												0.07075	44.2872		0.0705	22.5926	0.29825	0.9215	0.41225	-15.8792			0.5132	8.2788								0.0705	39.436	0.1875	35.6169	0.3035	32.4008	0.4195	34.8129	0.52675	10.6923		0.0705	4.46111	0.184	13.9083	0.29725	13.1043	0.41175
												0.071	43.1103		0.07075	21.2991	0.2985	-2.80372	0.4125	-21.8948			0.5133	13.4033								0.07075	36.4209	0.18775	32.4008	0.30375	29.1847	0.41975	34.8129	0.527	7.47618		0.07075	-0.16201	0.18425	11.2953	0.2975	9.08422	0.412
												0.07125	41.1338		0.071	19.9543	0.29875	-6.49287	0.41275	-27.0927			0.5134	18.3648								0.071	32.6018	0.188	28.5817	0.304	25.9686	0.42	34.0088	0.52725	3.45608		0.071	-4.38312	0.1845	7.67719	0.29775	5.86814	0.41225
												0.0715	38.6002		0.07125	18.5623	0.299	-10.1285	0.413	-31.1311			0.5135	23.0754								0.07125	29.1847	0.18825	24.3606	0.30425	21.9485	0.42025	32.4008	0.5275	-0.56402		0.07125	-7.8002	0.18475	4.46111	0.298	1.84804	0.4125
												0.07175	35.6698		0.0715	17.1149	0.29925	-13.6861	0.41325	-33.7588			0.5136	27.4431								0.0715	24.5616	0.1885	19.3355	0.3045	17.9284	0.4205	29.9887	0.52775	-4.58412		0.0715	-11.8203	0.185	1.04402	0.29825	-2.77508	0.41275
												0.072	32.3703		0.07175	15.5961	0.2995	-17.1269	0.4135	-34.8643			0.5137	31.3727								0.07175	19.5365	0.18875	13.9083	0.30475	12.3003	0.42075	27.5767	0.528	-8.40322		0.07175	-15.6394	0.18525	-1.36804	0.2985	-6.19216	0.413
												0.07225	28.6133		0.072	13.9911	0.29975	-20.3942	0.41375	-34.4686			0.5138	34.7684								0.072	13.9083	0.189	7.47618	0.305	8.2802	0.421	24.3606	0.52825	-12.6243		0.072	-18.2525	0.1855	-5.38814	0.29875	-10.8153	0.41325
												0.0725	24.2697		0.07225	12.2958	0.3	-23.4116	0.414	-32.673			0.5139	37.5362								0.07225	7.47618	0.18925	1.84804	0.30525	3.45608	0.42125	21.1445	0.5285	-16.4434		0.07225	-20.6645	0.18575	-8.60422	0.299	-14.8354	0.4135
												0.07275	19.2682		0.0725	10.5222	0.30025	-26.0871	0.41425	-29.5953			0.514	39.5875								0.0725	1.04402	0.1895	-3.5791	0.3055	-0.56402	0.4215	17.1244	0.52875	-19.8605		0.0725	-22.2726	0.186	-13.2273	0.29925	-18.2525	0.41375
												0.073	13.6691		0.07275	8.69851	0.3005	-28.3195	0.4145	-25.3319			0.5141	40.8426								0.07275	-5.18714	0.18975	-8.60422	0.30575	-4.58412	0.42175	13.1043	0.529	-23.0766		0.07275	-24.8856	0.18625	-16.6444	0.2995	-21.4685	0.414
												0.07325	7.67761		0.073	6.86011	0.30075	-30.0093	0.41475	-19.9643			0.5142	41.235								0.073	-11.8203	0.19	-14.0314	0.306	-9.40824	0.422	8.2802	0.52925	-25.4886		0.073	-26.2927	0.1865	-20.4635	0.29975	-24.4836	0.41425
												0.0735	1.58973		0.07325	5.03725	0.301	-31.0694	0.415	-13.6059			0.5143	40.7151								0.07325	-18.0515	0.19025	-18.8555	0.30625	-13.4283	0.42225	2.65206	0.5295	-27.9007		0.07325	-28.7047	0.18675	-24.6846	0.3	-27.0967	0.4145
												0.07375	-4.30419		0.0735	3.24299	0.30125	-31.4372	0.41525	-6.45929			0.5144	39.2541								0.0735	-23.6796	0.1905	-23.8806	0.3065	-17.4484	0.4225	-2.97608	0.52975	-29.5087		0.0735	-29.5087	0.187	-28.5037	0.30025	-28.9057	0.41475
												0.074	-9.81268		0.07375	1.46741	0.3015	-31.0825	0.4155	1.15108			0.5145	36.8474								0.07375	-27.9007	0.19075	-28.7047	0.30675	-20.6645	0.42275	-7.8002	0.53	-30.5138		0.07375	-30.3128	0.18725	-30.9158	0.3005	-30.9158	0.415
												0.07425	-14.8897		0.074	-0.3192	0.30175	-30.0134	0.41575	8.79387			0.5146	33.5167								0.074	-31.9208	0.191	-33.5288	0.307	-25.4886	0.423	-12.6243	0.53025	-31.7198		0.074	-31.1168	0.1875	-32.5238	0.30075	-31.9208	0.41525
												0.0745	-19.613		0.07425	-2.15486	0.302	-28.2759	0.416	15.9924			0.5147	29.3118								0.07425	-35.3379	0.19125	-38.353	0.30725	-27.9007	0.42325	-16.6444	0.5305	-31.1168		0.07425	-29.7097	0.18775	-32.1218	0.301	-32.5238	0.4155
												0.07475	-24.1059		0.0745	-4.07092	0.30225	-25.9495	0.41625	22.3088			0.5148	24.311								0.0745	-39.76	0.1915	-42.3731	0.3075	-31.9208	0.4235	-19.8605	0.53075	-31.1168		0.0745	-28.7047	0.188	-31.3178	0.30125	-31.9208	0.41575
												0.075	-28.4402		0.07475	-6.07912	0.3025	-23.1376	0.4165	27.416			0.5149	18.62								0.07475	-41.368	0.19175	-43.7801	0.30775	-35.1369	0.42375	-22.2726	0.531	-29.3077		0.07475	-26.2927	0.18825	-30.3128	0.3015	-31.1168	0.416
												0.07525	-32.5661		0.075	-8.16587	0.30275	-19.9559	0.41675	31.1301			0.515	12.3702								0.075	-43.1771	0.192	-43.9811	0.308	-37.5489	0.424	-24.6846	0.53125	-27.0967		0.075	-23.8806	0.1885	-28.1017	0.30175	-29.5087	0.41625
												0.0755	-36.3031		0.07525	-10.2949	0.303	-16.5186	0.417	33.3949			0.5151	5.71502								0.07525	-43.3781	0.19225	-43.9811	0.30825	-39.157	0.42425	-28.7047	0.5315	-24.6846		0.07525	-20.6645	0.18875	-25.6897	0.302	-27.0967	0.4165
												0.07575	-39.3954		0.0755	-12.4168	0.30325	-12.9275	0.41725	34.233			0.5152	-1.1744								0.0755	-43.1771	0.1925	-43.1771	0.3085	-39.961	0.4245	-31.1168	0.53175	-22.2726		0.0755	-17.2474	0.189	-23.8806	0.30225	-24.6846	0.41675
												0.076	-41.6055		0.07575	-14.4808	0.3035	-9.26236	0.4175	33.6921			0.5153	-8.11466								0.07575	-42.3731	0.19275	-41.569	0.30875	-39.157	0.42475	-33.5288	0.532	-19.6595		0.07575	-13.4283	0.18925	-20.6645	0.3025	-21.4685	0.417
												0.07625	-42.8035		0.076	-16.4446	0.30375	-5.57767	0.41775	31.8128			0.5154	-14.9162								0.076	-41.368	0.193	-39.76	0.309	-36.7449	0.425	-35.1369	0.53225	-15.8404		0.076	-10.2123	0.1895	-17.4484	0.30275	-18.2525	0.41725
												0.0765	-43.0112		0.07625	-18.2799	0.304	-1.90324	0.418	28.6308			0.5155	-21.39								0.07625	-39.157	0.19325	-37.3479	0.30925	-33.5288	0.42525	-36.7449	0.5325	-12.6243		0.07625	-6.19216	0.18975	-15.0364	0.303	-15.2374	0.4175
												0.07675	-42.3821		0.0765	-19.9732	0.30425	1.74959	0.41825	24.206			0.5156	-27.3538								0.0765	-36.9459	0.1935	-34.3329	0.3095	-30.3128	0.4255	-35.9409	0.53275	-8.80523		0.0765	-2.97608	0.19	-11.8203	0.30325	-11.8203	0.41775
												0.077	-41.1289		0.07675	-21.5242	0.3045	5.37842	0.4185	18.66			0.5157	-32.6391								0.07675	-35.1369	0.19375	-30.5138	0.30975	-25.4886	0.42575	-35.9409	0.533	-4.78513		0.07675	0.84302	0.19025	-9.40824	0.3035	-7.5992	0.418
												0.07725	-39.4309		0.077	-22.9424	0.30475	8.97843	0.41875	12.1996			0.5158	-37.0968								0.077	-31.9208	0.194	-25.6897	0.31	-20.6645	0.426	-34.3329	0.53325	-1.36804		0.077	4.2601	0.1905	-5.38814	0.30375	-3.7801	0.41825
												0.0775	-37.3647		0.07725	-24.2448	0.305	12.5315	0.419	5.11365			0.5159	-40.6026								0.07725	-27.9007	0.19425	-21.4685	0.31025	-16.6444	0.42625	-31.9208	0.5335	2.65206		0.07725	8.88322	0.19075	-2.17206	0.304	0.24	0.4185
												0.07775	-34.8868		0.0775	-25.4527	0.30525	15.9982	0.41925	-2.25429			0.516	-43.0608								0.0775	-23.8806	0.1945	-15.8404	0.3105	-11.8203	0.4265	-29.5087	0.53375	6.67216		0.0775	12.3003	0.191	1.04402	0.30425	4.2601	0.41875
												0.078	-31.874		0.07775	-26.5863	0.3055	19.3136	0.4195	-9.54429			0.5161	-44.4078								0.07775	-19.0565	0.19475	-10.0113	0.31075	-6.99618	0.42675	-26.2927	0.534	9.88824		0.07775	17.1244	0.19125	5.06412	0.3045	8.2802	0.419
												0.07825	-28.2012		0.078	-27.6582	0.30575	22.3892	0.41975	-16.4142			0.5162	-44.6135								0.078	-14.2324	0.195	-4.58412	0.311	-3.7801	0.427	-23.0766	0.53425	13.9083		0.078	20.9435	0.1915	9.68724	0.30475	12.3003	0.41925
												0.0785	-23.8205		0.07825	-28.666	0.306	25.1192	0.42	-22.5599			0.5163	-43.6817								0.07825	-8.80523	0.19525	1.04402	0.31125	0.24	0.42725	-20.6645	0.5345	17.1244		0.07825	25.1646	0.19175	13.1043	0.305	16.3204	0.4195
												0.07875	-18.8062		0.0785	-29.5874	0.30625	27.3917	0.42025	-27.7228			0.5164	-41.6494								0.0785	-3.7801	0.1955	5.86814	0.3115	3.45608	0.4275	-16.6444	0.53475	20.3405		0.0785	27.5767	0.192	17.7274	0.30525	20.3405	0.41975
												0.079	-13.348		0.07875	-30.3813	0.3065	29.1014	0.4205	-31.6924			0.5165	-38.5844								0.07875	2.65206	0.19575	11.4963	0.31175	8.2802	0.42775	-12.6243	0.535	23.5566		0.07875	29.1847	0.19225	21.7475	0.3055	23.5566	0.42
												0.07925	-7.69596		0.079	-30.9958	0.30675	30.1637	0.42075	-34.3115			0.5166	-34.582								0.079	8.2802	0.196	16.3204	0.312	12.3003	0.428	-8.60422	0.53525	25.3656		0.079	30.7928	0.1925	24.3606	0.30575	26.7727	0.42025
												0.0795	-2.08324		0.07925	-31.3824	0.307	30.5249	0.421	-35.4877			0.5167	-29.7616								0.07925	13.1043	0.19625	21.1445	0.31225	16.3204	0.42825	-4.58412	0.5355	28.1797		0.07925	30.9938	0.19275	27.5767	0.306	28.9837	0.4205
												0.07975	3.34077		0.0795	-31.5105	0.30725	30.1702	0.42125	-35.2026			0.5168	-24.2613								0.0795	18.5315	0.1965	25.7676	0.3125	19.5365	0.4285	0.24	0.53575	29.9887		0.0795	30.7928	0.193	29.1847	0.30625	29.9887	0.42075
												0.08	8.53877		0.07975	-31.3778	0.3075	29.1244	0.4215	-33.5126			0.5169	-18.2332								0.07975	22.7526	0.19675	29.9887	0.31275	24.3606	0.42875	5.06412	0.536	30.7928		0.07975	29.9887	0.19325	29.9887	0.3065	30.7928	0.421
												0.08025	13.5655		0.08	-31.0115	0.30775	27.4486	0.42175	-30.5331			0.517	-11.838								0.08	27.5767	0.197	34.0088	0.313	27.5767	0.429	10.6923	0.53625	30.7928		0.08	28.3807	0.1935	29.9887	0.30675	31.5968	0.42125
												0.0805	18.5093		0.08025	-30.4591	0.308	25.2309	0.422	-26.4114			0.5171	-5.24017								0.08025	31.3958	0.19725	38.029	0.31325	30.7928	0.42925	15.5164	0.5365	30.7928		0.08025	26.7727	0.19375	29.1847	0.307	30.7928	0.4215
												0.08075	23.4201		0.0805	-29.7724	0.30825	22.5742	0.42225	-21.301			0.5172	1.39743								0.0805	34.0088	0.1975	41.044	0.3135	34.8129	0.4295	19.5365	0.53675	29.1847		0.0805	24.3606	0.194	28.3807	0.30725	29.3857	0.42175
												0.081	28.254		0.08075	-28.9914	0.3085	19.583	0.4225	-15.3522			0.5173	7.9175								0.08075	37.2249	0.19775	42.0491	0.31375	37.2249	0.42975	23.5566	0.537	27.5767		0.08075	21.9485	0.19425	25.9686	0.3075	27.7777	0.422
												0.08125	32.8545		0.081	-28.1338	0.30875	16.3513	0.42275	-8.72687			0.5174	14.1724								0.081	40.441	0.198	42.8531	0.314	38.029	0.43	25.9686	0.53725	25.1646		0.081	18.7325	0.1945	23.7576	0.30775	26.1697	0.42225
												0.0815	36.9774		0.08125	-27.1949	0.309	12.9536	0.423	-1.63189			0.5175	20.0271								0.08125	42.8531	0.19825	42.6521	0.31425	38.833	0.43025	28.3807	0.5375	22.7526		0.08125	15.5164	0.19475	21.9485	0.308	23.5566	0.4225
												0.08175	40.3477		0.0815	-26.1565	0.30925	9.44096	0.42325	5.64804			0.5176	25.362								0.0815	44.4611	0.1985	41.245	0.3145	38.029	0.4305	29.9887	0.53775	19.5365		0.0815	11.4963	0.195	18.7325	0.30825	21.1445	0.42275
												0.082	42.7274		0.08175	-25.0012	0.3095	5.84223	0.4235	12.741			0.5177	30.0743								0.08175	44.4611	0.19875	38.833	0.31475	35.6169	0.43075	32.4008	0.538	16.3204		0.08175	7.47618	0.19525	15.5164	0.3085	17.9284	0.423
												0.08225	43.9679		0.082	-23.7247	0.30975	2.17	0.42375	19.2175			0.5178	34.0793								0.082	43.6571	0.199	36.4209	0.315	33.2048	0.431	34.0088	0.53825	13.3053		0.082	3.45608	0.1955	12.5013	0.30875	14.7124	0.42325
												0.0825	44.0337		0.08225	-22.3404	0.31	-1.56979	0.424	24.655			0.5179	37.3111								0.08225	42.0491	0.19925	32.6018	0.31525	29.1847	0.43125	34.8129	0.5385	9.88824		0.08225	0.03899	0.19575	9.28523	0.309	11.4963	0.4235
												0.08275	42.9898		0.0825	-20.8755	0.31025	-5.36676	0.42425	28.7177			0.518	39.7219								0.0825	39.034	0.1995	28.3807	0.3155	25.9686	0.4315	34.8129	0.53875	5.86814		0.0825	-4.58412	0.196	5.86814	0.30925	7.47618	0.42375
												0.083	40.9647		0.08275	-19.3585	0.3105	-9.19576	0.4245	31.2179			0.5181	41.2826								0.08275	35.6169	0.19975	23.7576	0.31575	21.1445	0.43175	34.8129	0.539	2.04905		0.08275	-8.80523	0.19625	1.84804	0.3095	3.45608	0.424
												0.08325	38.1056		0.083	-17.8072	0.31075	-13.0094	0.42475	32.1356			0.5182	41.9808								0.083	31.5968	0.2	18.7325	0.316	16.3204	0.432	34.0088	0.53925	-2.17206		0.083	-12.6243	0.1965	-2.17206	0.30975	-0.56402	0.42425
												0.0835	34.5434		0.08325	-16.2189	0.311	-16.7347					0.5183	41.8211								0.08325	27.3757	0.20025	13.1043	0.31625	11.4963	0.43225	31.5968	0.5395	-5.38814		0.08325	-16.6444	0.19675	-5.99116	0.31	-4.58412	0.4245
												0.08375	30.3788		0.0835	-14.571	0.31125	-20.2756					0.5184	40.8229								0.0835	21.9485	0.2005	7.67719	0.3165	7.47618	0.4325	29.1847	0.53975	-10.2123		0.0835	-20.4635	0.197	-10.2123	0.31025	-8.60422	0.42475
												0.084	25.6906		0.08375	-12.8287	0.3115	-23.5193					0.5185	39.0199								0.08375	16.3204	0.20075	2.65206	0.31675	3.45608	0.43275	25.9686	0.54	-14.2324		0.08375	-23.8806	0.19725	-13.4283	0.3105	-13.4283	0.425
												0.08425	20.5553		0.084	-10.9593	0.31175	-26.3474					0.5186	36.4582								0.084	10.6923	0.201	-2.17206	0.317	-0.56402	0.433	21.9485	0.54025	-17.4484		0.084	-26.2927	0.1975	-17.4484	0.31075	-17.4484	0.42525
												0.0845	15.0656		0.08425	-8.94425	0.312	-28.6483					0.5187	33.1959								0.08425	5.06412	0.20125	-7.8002	0.31725	-4.58412	0.43325	18.7325	0.5405	-21.4685		0.08425	-28.7047	0.19775	-19.8605	0.311	-20.6645	0.4255
												0.08475	9.33522		0.0845	-6.78738	0.31225	-30.3302					0.5188	29.301								0.0845	-0.36302	0.2015	-12.8253	0.3175	-8.60422	0.4335	14.7124	0.54075	-23.8806		0.0845	-29.7097	0.198	-22.8756	0.31125	-24.4836	0.42575
												0.085	3.48831		0.08475	-4.51396	0.3125	-31.3305					0.5189	24.8507								0.08475	-5.18714	0.20175	-17.4484	0.31775	-12.6243	0.43375	10.6923	0.541	-26.8957		0.08475	-31.1168	0.19825	-24.6846	0.3115	-27.0967	0.426
												0.08525	-2.36163		0.085	-2.16377	0.31275	-31.623					0.519	19.93								0.085	-10.2123	0.202	-22.0716	0.318	-17.4484	0.434	6.67216	0.54125	-28.7047		0.085	-31.1168	0.1985	-27.0967	0.31175	-28.7047	0.42625
												0.0855	-8.1289		0.08525	0.21912	0.313	-31.2183					0.5191	14.6304								0.08525	-15.0364	0.20225	-26.2927	0.31825	-22.2726	0.43425	1.84804	0.5415	-30.3128		0.08525	-31.7198	0.19875	-29.5087	0.312	-30.3128	0.4265
												0.08575	-13.7569		0.0855	2.59509	0.31325	-30.1606					0.5192	9.0487								0.0855	-19.0565	0.2025	-30.3128	0.3185	-25.4886	0.4345	-2.17206	0.54175	-31.7198		0.0855	-30.5138	0.199	-30.3128	0.31225	-31.3178	0.42675
												0.086	-19.1992		0.08575	4.93321	0.3135	-28.5198					0.5193	3.28542								0.08575	-23.8806	0.20275	-33.5288	0.31875	-30.3128	0.43475	-6.99618	0.542	-31.9208		0.08575	-28.7047	0.19925	-30.3128	0.3125	-31.9208	0.427
												0.08625	-24.3867		0.086	7.21056	0.31375	-26.3804					0.5194	-2.55644								0.086	-28.7047	0.203	-36.7449	0.319	-34.3329	0.435	-11.0163	0.54225	-31.7198		0.086	-27.0967	0.1995	-29.3077	0.31275	-31.1168	0.42725
												0.0865	-29.1978		0.08625	9.40873	0.314	-23.8307					0.5195	-8.37306								0.08625	-31.9208	0.20325	-39.157	0.31925	-36.7449	0.43525	-15.8404	0.5425	-30.3128		0.08625	-24.6846	0.19975	-27.9007	0.313	-30.3128	0.4275
												0.08675	-33.4512		0.0865	11.5106	0.31425	-20.952					0.5196	-14.0614								0.0865	-35.9409	0.2035	-41.569	0.3195	-39.157	0.4355	-19.0565	0.54275	-28.7047		0.0865	-21.4685	0.2	-25.4886	0.31325	-28.7047	0.42775
												0.087	-36.9311		0.08675	13.5004	0.3145	-17.8122					0.5197	-19.5207								0.08675	-39.961	0.20375	-41.569	0.31975	-40.765	0.43575	-23.0766	0.543	-26.2927		0.08675	-18.2525	0.20025	-23.0766	0.3135	-27.0967	0.428
												0.08725	-39.4434		0.087	15.3667	0.31475	-14.4619					0.5198	-24.6545								0.087	-42.3731	0.204	-42.1721	0.32	-40.765	0.436	-27.0967	0.54325	-24.4836		0.087	-14.4334	0.2005	-19.8605	0.31375	-24.8856	0.42825
												0.0875	-40.8816		0.08725	17.1074	0.315	-10.9359					0.5199	-29.3721								0.08725	-43.1771	0.20425	-41.368	0.32025	-39.157	0.43625	-30.3128	0.5435	-21.4685		0.08725	-11.0163	0.20075	-16.6444	0.314	-22.2726	0.4285
												0.08775	-41.275		0.0875	18.7323	0.31525	-7.25809					0.52	-33.5901								0.0875	-43.1771	0.2045	-39.358	0.3205	-37.5489	0.4365	-32.7248	0.54375	-18.4535		0.0875	-7.19719	0.201	-13.2273	0.31425	-19.2575	0.42875
												0.088	-40.7936		0.08775	20.2613	0.3155	-3.44886					0.5201	-37.234								0.08775	-43.1771	0.20475	-37.5489	0.32075	-35.1369	0.43675	-35.1369	0.544	-15.8404		0.08775	-2.97608	0.20125	-9.60925	0.3145	-16.6444	0.429
												0.08825	-39.6997		0.088	21.7166	0.31575	0.4665					0.5202	-40.2396								0.088	-40.966	0.205	-34.5339	0.321	-31.9208	0.437	-35.9409	0.54425	-11.6193		0.088	1.04402	0.2015	-6.19216	0.31475	-13.4283	0.42925
												0.0885	-38.2594		0.08825	23.1124	0.316	4.45003					0.5203	-42.5541								0.08825	-39.157	0.20525	-31.1168	0.32125	-27.0967	0.43725	-36.7449	0.5445	-7.5992		0.08825	4.86312	0.20175	-2.97608	0.315	-9.40824	0.4295
												0.08875	-36.6457		0.0885	24.4446	0.31625	8.44603					0.5204	-44.137								0.0885	-36.1419	0.2055	-27.0967	0.3215	-23.0766	0.4375	-36.7449	0.54475	-3.17709		0.0885	9.08422	0.202	1.04402	0.31525	-4.78513	0.42975
												0.089	-34.8743		0.08875	25.6874	0.3165	12.3792					0.5205	-44.9611								0.08875	-33.5288	0.20575	-22.4736	0.32175	-18.2525	0.43775	-35.9409	0.545	0.84302		0.08875	13.1043	0.20225	4.86312	0.3155	-0.76503	0.43
												0.08925	-32.8003		0.089	26.7982	0.31675	16.1569					0.5206	-45.0121								0.089	-29.7097	0.206	-18.2525	0.322	-13.4283	0.438	-34.3329	0.54525	5.06412		0.089	17.1244	0.2025	9.08422	0.31575	2.65206	0.43025
												0.0895	-30.1826		0.08925	27.7296	0.317	19.675					0.5207	-44.2898								0.08925	-25.4886	0.20625	-12.6243	0.32225	-8.60422	0.43825	-31.9208	0.5455	8.88322		0.08925	21.1445	0.20275	13.1043	0.316	7.27518	0.4305
												0.08975	-26.7932		0.0895	28.445	0.31725	22.8258					0.5208	-42.807								0.0895	-20.6645	0.2065	-6.39317	0.3225	-3.7801	0.4385	-29.5087	0.54575	12.3003		0.0895	24.3606	0.203	17.9284	0.31625	11.2953	0.43075
												0.09	-22.5279		0.08975	28.9311	0.3175	25.5084					0.5209	-40.5896								0.08975	-15.2374	0.20675	-1.97106	0.32275	0.24	0.43875	-26.2927	0.546	16.1194		0.08975	27.5767	0.20325	21.1445	0.3165	14.7124	0.431
												0.09025	-17.4728		0.09	29.2016	0.31775	27.6371					0.521	-37.676								0.09	-9.40824	0.207	3.45608	0.323	5.06412	0.439	-23.0766	0.54625	19.5365		0.09	29.1847	0.2035	24.3606	0.31675	18.5315	0.43125
												0.0905	-11.8966		0.09025	29.2909	0.318	29.1497					0.5211	-34.1161								0.09025	-3.7801	0.20725	9.68724	0.32325	9.08422	0.43925	-19.8605	0.5465	22.7526		0.09025	30.7928	0.20375	26.7727	0.317	21.3455	0.4315
												0.09075	-6.1693		0.0905	29.2398	0.31825	30.0113					0.5212	-29.9704								0.0905	1.84804	0.2075	15.3154	0.3235	13.1043	0.4395	-15.8404	0.54675	25.1646		0.0905	31.5968	0.204	28.3807	0.31725	24.3606	0.43175
												0.091	-0.64033		0.09075	29.0801	0.3185	30.2158					0.5213	-25.3091								0.09075	6.67216	0.20775	20.3405	0.32375	16.3204	0.43975	-12.6243	0.547	27.5767		0.09075	30.9938	0.20425	29.7877	0.3175	26.7727	0.432
												0.09125	4.47499		0.091	28.8236	0.31875	29.7832					0.5214	-20.2108								0.091	11.4963	0.208	25.1646	0.324	21.1445	0.44	-8.60422	0.54725	29.1847		0.091	30.5918	0.2045	29.9887	0.31775	28.3807	0.43225
												0.0915	9.15331		0.09125	28.4617	0.319	28.7548					0.5215	-14.7612								0.09125	16.3204	0.20825	30.7928	0.32425	25.1646	0.44025	-3.7801	0.5475	29.9887		0.09125	28.5817	0.20475	29.1847	0.318	29.9887	0.4325
												0.09175	13.5417		0.0915	27.9745	0.31925	27.1858					0.5216	-9.05199								0.0915	20.3405	0.2085	34.8129	0.3245	28.3807	0.4405	0.24	0.54775	30.7928		0.0915	26.7727	0.205	27.7777	0.31825	30.7928	0.43275
												0.092	17.866		0.09175	27.3455	0.3195	25.1387					0.5217	-3.17992								0.09175	23.5566	0.20875	38.029	0.32475	32.4008	0.44075	5.06412	0.548	30.7928		0.09175	24.3606	0.20525	26.7727	0.3185	30.7928	0.433
												0.09225	22.3083		0.092	26.5739	0.31975	22.6759					0.5218	2.75493								0.092	27.5767	0.209	41.245	0.325	35.6169	0.441	9.88824	0.54825	29.9887		0.092	21.9485	0.2055	24.9636	0.31875	29.9887	0.43325
												0.0925	26.9035		0.09225	25.6796	0.32	19.8559					0.5219	8.65008								0.09225	31.3958	0.20925	42.8531	0.32525	38.029	0.44125	13.9083	0.5485	28.3807		0.09225	18.7325	0.20575	21.9485	0.319	29.1847	0.4335
												0.09275	31.4978		0.0925	24.697	0.32025	16.7302					0.522	14.402								0.0925	34.8129	0.2095	43.0541	0.3255	38.833	0.4415	18.7325	0.54875	26.1697		0.0925	14.9134	0.206	19.7375	0.31925	27.5767	0.43375
												0.093	35.7831		0.09275	23.6606	0.3205	13.3445					0.5221	19.9074								0.09275	37.2249	0.20975	42.8531	0.32575	39.637	0.44175	23.5566	0.549	23.7576		0.09275	11.4963	0.20625	16.9234	0.3195	25.1646	0.434
												0.09325	39.3898		0.093	22.5902	0.32075	9.73999					0.5222	25.0646								0.093	39.637	0.21	41.245	0.326	38.833	0.442	27.5767	0.54925	21.1445		0.093	7.47618	0.2065	13.9083	0.31975	22.7526	0.43425
												0.0935	41.9986		0.09325	21.4811	0.321	5.95813					0.5223	29.775								0.09325	41.245	0.21025	39.637	0.32625	38.029	0.44225	29.9887	0.5495	17.9284		0.09325	2.85307	0.20675	9.88824	0.32	19.5365	0.4345
												0.09375	43.4257		0.0935	20.3065	0.32125	2.04421					0.5224	33.9446								0.0935	42.0491	0.2105	36.6219	0.3265	35.6169	0.4425	32.4008	0.54975	14.7124		0.0935	-1.36804	0.207	6.06915	0.32025	16.3204	0.43475
												0.094	43.6516		0.09375	19.0295	0.3215	-1.94876					0.5225	37.4857								0.09375	42.0491	0.21075	33.8078	0.32675	33.2048	0.44275	34.0088	0.55	11.4963		0.09375	-4.78513	0.20725	2.65206	0.3205	12.9033	0.435
												0.09425	42.7889		0.094	17.6208	0.32175	-5.95788					0.5226	40.3187								0.094	41.245	0.211	29.9887	0.327	29.1847	0.443	35.6169	0.55025	6.87317		0.094	-9.40824	0.2075	-1.36804	0.32075	9.08422	0.43525
												0.0945	41.0121		0.09425	16.0729	0.322	-9.91001					0.5227	42.3738								0.09425	39.838	0.21125	25.1646	0.32725	25.1646	0.44325	35.6169	0.5505	2.85307		0.09425	-12.6243	0.20775	-5.99116	0.321	5.06412	0.4355
												0.09475	38.4838		0.0945	14.4056	0.32225	-13.7236					0.5228	43.5932								0.0945	38.029	0.2115	20.3405	0.3275	20.3405	0.4435	35.6169	0.55075	-1.36804		0.0945	-16.6444	0.208	-10.0113	0.32125	0.441	0.43575
												0.095	35.3106		0.09475	12.658	0.3225	-17.3122					0.5229	43.9332								0.09475	34.8129	0.21175	14.9134	0.32775	14.7124	0.44375	35.6169	0.551	-6.19216		0.09475	-19.8605	0.20825	-14.0314	0.3215	-3.7801	0.436
												0.09525	31.5418		0.095	10.8729	0.32275	-20.5898					0.523	43.3655								0.095	30.7928	0.212	9.88824	0.328	10.6923	0.444	34.8129	0.55125	-10.2123		0.095	-23.0766	0.2085	-17.4484	0.32175	-7.5992	0.43625
												0.0955	27.2035		0.09525	9.07893	0.323	-23.4759					0.5231	41.8798								0.09525	25.9686	0.21225	5.66714	0.32825	5.06412	0.44425	33.2048	0.5515	-14.2324		0.09525	-24.6846	0.20875	-20.6645	0.322	-11.8203	0.4365
												0.09575	22.3449		0.0955	7.27961	0.32325	-25.9011					0.5232	39.4849								0.0955	19.7375	0.2125	-0.36302	0.3285	0.24	0.4445	30.7928	0.55175	-18.2525		0.0955	-27.0967	0.209	-23.8806	0.32225	-15.8404	0.43675
												0.096	17.0685		0.09575	5.45421	0.3235	-27.8115					0.5233	36.21								0.09575	13.9083	0.21275	-5.38814	0.32875	-3.7801	0.44475	28.3807	0.552	-20.6645		0.09575	-28.7047	0.20925	-26.2927	0.3225	-19.0565	0.437
												0.09625	11.5286		0.096	3.56956	0.32375	-29.171					0.5234	32.1057								0.096	7.47618	0.213	-11.0163	0.329	-8.60422	0.445	25.9686	0.55225	-23.0766		0.096	-30.3128	0.2095	-28.1017	0.32275	-21.4685	0.43725
												0.0965	5.90058		0.09625	1.59798	0.324	-29.963					0.5235	27.2445								0.09625	1.24503	0.21325	-15.8404	0.32925	-12.6243	0.44525	21.9485	0.5525	-25.4886		0.09625	-31.1168	0.20975	-30.1118	0.323	-24.6846	0.4375
												0.09675	0.33671		0.0965	-0.46694	0.32425	-30.189					0.5236	21.7198								0.0965	-4.58412	0.2135	-20.6645	0.3295	-17.4484	0.4455	18.7325	0.55275	-27.0967		0.0965	-31.1168	0.21	-30.9158	0.32325	-26.4937	0.43775
												0.097	-5.06659		0.09675	-2.60348	0.3245	-29.866					0.5237	15.6458								0.09675	-9.40824	0.21375	-25.2876	0.32975	-21.4685	0.44575	14.7124	0.553	-28.7047		0.09675	-30.5138	0.21025	-30.5138	0.3235	-28.7047	0.438
												0.09725	-10.2741		0.097	-4.76655	0.32475	-29.0233					0.5238	9.1549								0.097	-14.2324	0.214	-29.5087	0.33	-25.4886	0.446	10.6923	0.55325	-29.7097		0.097	-28.9057	0.2105	-30.3128	0.32375	-30.3128	0.43825
												0.0975	-15.2869		0.09725	-6.90158	0.325	-27.6984					0.5239	2.39575								0.09725	-18.8555	0.21425	-33.7298	0.33025	-30.3128	0.44625	6.67216	0.5535	-30.5138		0.09725	-27.0967	0.21075	-28.7047	0.324	-31.1168	0.4385
												0.09775	-20.1011		0.0975	-8.96128	0.32525	-25.9324					0.524	-4.47034								0.0975	-22.4736	0.2145	-37.5489	0.3305	-33.5288	0.4465	2.65206	0.55375	-30.9158		0.0975	-23.8806	0.211	-27.0967	0.32425	-31.7198	0.43875
												0.098	-24.6702		0.09775	-10.9181	0.3255	-23.7675					0.5241	-11.2733								0.09775	-27.0967	0.21475	-39.961	0.33075	-36.7449	0.44675	-2.17206	0.554	-30.3128		0.09775	-20.6645	0.21125	-25.4886	0.3245	-31.1168	0.439
												0.09825	-28.891		0.098	-12.7681	0.32575	-21.2434					0.5242	-17.839								0.098	-30.3128	0.215	-41.569	0.331	-39.157	0.447	-6.99618	0.55425	-28.7047		0.098	-18.2525	0.2115	-22.2726	0.32475	-30.3128	0.43925
												0.0985	-32.6194		0.09825	-14.5249	0.326	-18.3974					0.5243	-23.994								0.09825	-33.5288	0.21525	-42.1721	0.33125	-40.765	0.44725	-11.0163	0.5545	-26.4937		0.09825	-14.8354	0.21175	-19.8605	0.325	-28.7047	0.4395
												0.09875	-35.7084		0.0985	-16.2082	0.32625	-15.2638					0.5244	-29.5713								0.0985	-36.7449	0.2155	-42.3731	0.3315	-41.569	0.4475	-15.8404	0.55475	-24.6846		0.0985	-11.8203	0.212	-16.0414	0.32525	-26.2927	0.43975
												0.099	-38.0508		0.09875	-17.8321	0.3265	-11.8753					0.5245	-34.4156								0.09875	-39.76	0.21575	-40.765	0.33175	-41.569	0.44775	-20.6645	0.555	-21.4685		0.09875	-7.8002	0.21225	-12.8253	0.3255	-23.2776	0.44
												0.09925	-39.6067		0.099	-19.3979	0.32675	-8.26594					0.5246	-38.3884								0.099	-41.569	0.216	-39.76	0.332	-39.961	0.448	-23.8806	0.55525	-18.4535		0.099	-4.58412	0.2125	-8.60422	0.32575	-20.6645	0.44025
												0.0995	-40.4046		0.09925	-20.8941	0.327	-4.47317					0.5247	-41.3733								0.09925	-42.3731	0.21625	-37.5489	0.33225	-38.353	0.44825	-27.0967	0.5555	-15.6394		0.09925	-0.56402	0.21275	-4.58412	0.326	-17.4484	0.4405
												0.09975	-40.518		0.0995	-22.3024	0.32725	-0.54119					0.5248	-43.2803								0.0995	-42.7751	0.2165	-35.1369	0.3325	-35.1369	0.4485	-30.3128	0.55575	-11.8203		0.0995	4.2601	0.213	-0.56402	0.32625	-14.2324	0.44075
												0.1	-40.0286		0.09975	-23.6057	0.3275	3.47669					0.5249	-44.049								0.09975	-42.1721	0.21675	-32.7248	0.33275	-32.7248	0.44875	-32.7248	0.556	-8.60422		0.09975	9.08422	0.21325	3.45608	0.3265	-10.2123	0.441
												0.10025	-38.9957		0.1	-24.7944	0.32775	7.51646					0.525	-43.6516								0.1	-40.765	0.217	-29.5087	0.333	-28.7047	0.449	-34.3329	0.55625	-5.38814		0.1	12.9033	0.2135	8.2802	0.32675	-6.99618	0.44125
												0.1005	-37.4425		0.10025	-25.8682	0.328	11.503					0.5251	-42.0943								0.10025	-38.353	0.21725	-25.4886	0.33325	-24.6846	0.44925	-35.9409	0.5565	-1.36804		0.10025	17.9284	0.21375	12.3003	0.327	-2.97608	0.4415
												0.10075	-35.3653		0.1005	-26.8332	0.32825	15.3512					0.5252	-39.4171								0.1005	-36.1419	0.2175	-21.4685	0.3335	-20.6645	0.4495	-36.7449	0.55675	2.65206		0.1005	21.1445	0.214	15.5164	0.32725	0.84302	0.44175
												0.101	-32.7571		0.10075	-27.6953	0.3285	18.9687					0.5253	-35.6934								0.10075	-32.7248	0.21775	-16.6444	0.33375	-16.6444	0.44975	-37.5489	0.557	6.67216		0.10075	24.3606	0.21425	18.7325	0.3275	5.06412	0.442
												0.10125	-29.6335		0.101	-28.4548	0.32875	22.2597					0.5254	-31.0272								0.101	-28.1017	0.218	-11.8203	0.334	-13.4283	0.45	-37.5489	0.55725	10.6923		0.101	26.7727	0.2145	21.1445	0.32775	9.08422	0.44225
												0.1015	-26.0468		0.10125	-29.1031	0.329	25.1306					0.5255	-25.5499								0.10125	-23.0766	0.21825	-6.39317	0.33425	-7.8002	0.45025	-36.7449	0.5575	14.5114		0.10125	28.3807	0.21475	24.3606	0.328	12.3003	0.4425
												0.10175	-22.0819		0.1015	-29.6241	0.32925	27.4956					0.5256	-19.4158								0.1015	-17.4484	0.2185	-1.56905	0.3345	-3.7801	0.4505	-35.1369	0.55775	17.9284		0.1015	29.1847	0.215	25.9686	0.32825	16.1194	0.44275
												0.102	-17.8351		0.10175	-29.9984	0.3295	29.2826					0.5257	-12.7969								0.10175	-11.2173	0.21875	3.45608	0.33475	0.24	0.45075	-33.5288	0.558	21.9485		0.10175	29.3857	0.21525	26.7727	0.3285	19.5365	0.443
												0.10225	-13.3847		0.102	-30.2089	0.32975	30.4386					0.5258	-5.87697								0.102	-4.78513	0.219	8.88322	0.335	5.06412	0.451	-31.1168	0.55825	24.5616		0.102	29.9887	0.2155	28.1797	0.32875	22.7526	0.44325
												0.1025	-8.76595		0.10225	-30.2456	0.33	30.9335					0.5259	1.15463								0.10225	0.24	0.21925	13.9083	0.33525	9.88824	0.45125	-27.9007	0.5585	27.5767		0.10225	29.9887	0.21575	27.5767	0.329	25.9686	0.4435
												0.10275	-3.96053		0.1025	-30.1078	0.33025	30.7621					0.526	8.10911								0.1025	5.66714	0.2195	20.1395	0.3355	13.9083	0.4515	-25.4886	0.55875	28.3807		0.1025	28.9837	0.216	26.9737	0.32925	27.5767	0.44375
												0.103	1.09297		0.10275	-29.8026	0.3305	29.9443					0.5261	14.8044								0.10275	11.2953	0.21975	25.7676	0.33575	18.7325	0.45175	-22.2726	0.559	29.9887		0.10275	27.5767	0.21625	25.9686	0.3295	29.1847	0.444
												0.10325	6.46887		0.103	-29.3423	0.33075	28.522					0.5262	21.0704								0.103	16.3204	0.22	30.5918	0.336	23.5566	0.452	-19.0565	0.55925	29.9887		0.103	25.1646	0.2165	24.3606	0.32975	30.5918	0.44425
												0.1035	12.211		0.10325	-28.7403	0.331	26.5555					0.5263	26.7544								0.10325	20.9435	0.22025	35.6169	0.33625	28.3807	0.45225	-15.0364	0.5595	30.5918		0.10325	22.7526	0.21675	22.7526	0.33	30.7928	0.4445
												0.10375	18.2866		0.1035	-28.0088	0.33125	24.1171					0.5264	31.7243								0.1035	25.9686	0.2205	39.838	0.3365	34.0088	0.4525	-11.0163	0.55975	29.9887		0.1035	19.5365	0.217	20.3405	0.33025	29.9887	0.44475
												0.104	24.5521		0.10375	-27.1576	0.3315	21.2847					0.5265	35.8721								0.10375	30.7928	0.22075	42.6521	0.33675	37.2249	0.45275	-6.99618	0.56	28.5817		0.10375	16.3204	0.21725	17.1244	0.3305	29.1847	0.445
												0.10425	30.7406		0.104	-26.1956	0.33175	18.1357					0.5266	39.1159								0.104	34.6119	0.221	44.4611	0.337	40.441	0.453	-2.97608	0.56025	26.7727		0.104	12.3003	0.2175	13.3053	0.33075	27.5767	0.44525
												0.1045	36.4834		0.10425	-25.1318	0.332	14.7416					0.5267	41.4003								0.10425	38.029	0.22125	44.4611	0.33725	41.0491	0.45325	1.84804	0.5605	24.5616		0.10425	8.2802	0.21775	10.0892	0.331	25.9686	0.4455
												0.10475	41.3626		0.1045	-23.9762	0.33225	11.1648					0.5268	42.6966								0.1045	40.441	0.2215	43.6571	0.3375	41.055	0.4535	5.86814	0.56075	22.1496		0.1045	4.2601	0.218	5.86814	0.33125	23.5566	0.44575
												0.105	44.9904		0.10475	-22.7389	0.3325	7.45775					0.5269	43.0015								0.10475	42.0491	0.22175	42.0491	0.33775	41.05	0.45375	9.88824	0.561	19.5365		0.10475	0.441	0.21825	1.24503	0.3315	21.1445	0.446
												0.10525	47.0925		0.105	-21.4276	0.33275	3.66368					0.527	42.3357								0.105	42.8531	0.222	39.637	0.338	40.0491	0.454	13.9083	0.56125	16.3204		0.105	-3.5791	0.2185	-2.97608	0.33175	17.9284	0.44625
												0.1055	47.5745		0.10525	-20.0442	0.333	-0.17971					0.5271	40.741								0.10525	43.0541	0.22225	37.2249	0.33825	38.833	0.45425	18.7325	0.5615	12.3003		0.10525	-6.99618	0.21875	-6.99618	0.332	13.9083	0.4465
												0.10575	46.5455		0.1055	-18.5844	0.33325	-4.03604					0.5272	38.2777								0.1055	42.2501	0.2225	34.0088	0.3385	36.4209	0.4545	22.7526	0.56175	9.08422		0.1055	-10.2123	0.219	-10.2123	0.33225	10.8933	0.44675
												0.106	44.289		0.10575	-17.0386	0.3335	-7.86538					0.5273	35.022								0.10575	41.044	0.22275	29.9887	0.33875	31.5968	0.45475	25.9686	0.562	4.46111		0.10575	-13.4283	0.21925	-14.2324	0.3325	7.47618	0.447
												0.10625	41.1847		0.106	-15.3977	0.33375	-11.6202					0.5274	31.0622								0.106	38.833	0.223	25.9686	0.339	27.5767	0.455	29.1847	0.56225	0.441		0.106	-16.6444	0.2195	-16.0414	0.33275	3.45608	0.44725
												0.1065	37.6049		0.10625	-13.6594	0.334	-15.2428					0.5275	26.4965								0.10625	35.8179	0.22325	21.1445	0.33925	23.5566	0.45525	31.5968	0.5625	-2.77508		0.10625	-19.8605	0.21975	-19.0565	0.333	-0.36302	0.4475
												0.10675	33.8205		0.1065	-11.834	0.33425	-18.6649					0.5276	21.4301								0.1065	32.4008	0.2235	15.5164	0.3395	18.7325	0.4555	33.2048	0.56275	-6.99618		0.1065	-23.0766	0.22	-21.4685	0.33325	-4.38312	0.44775
												0.107	29.949		0.10675	-9.94543	0.3345	-21.81					0.5277	15.9728								0.10675	27.5767	0.22375	9.88824	0.33975	13.1043	0.45575	34.8129	0.563	-11.0163		0.10675	-25.4886	0.22025	-23.6796	0.3335	-8.60422	0.448
												0.10725	25.9618		0.107	-8.0252	0.33475	-24.5978					0.5278	10.2372								0.107	21.9485	0.224	3.65709	0.34	8.2802	0.456	35.6169	0.56325	-15.0364		0.107	-28.5037	0.2205	-25.4886	0.33375	-11.8203	0.44825
												0.1075	21.7462		0.10725	-6.10207	0.335	-26.9498					0.5279	4.33708								0.10725	16.3204	0.22425	-1.36804	0.34025	2.65206	0.45625	36.4209	0.5635	-18.4535		0.10725	-30.3128	0.22075	-26.4937	0.334	-15.8404	0.4485
												0.10775	17.1938		0.1075	-4.18941	0.33525	-28.7966					0.528	-1.61418								0.1075	11.2953	0.2245	-6.19216	0.3405	-2.97608	--	--	0.56375	-22.0716		0.1075	-31.1168	0.221	-27.9007	0.33425	-19.0565	0.44875
												0.108	12.2767		0.10775	-2.27695	0.3355	-30.0839					0.5281	-7.50447								0.10775	5.86814	0.22475	-11.0163	0.34075	-7.8002	--	--	0.564	-24.6846		0.10775	-31.9208	0.22125	-28.1017	0.3345	-22.2726	0.449
												0.10825	7.07973		0.108	-0.33136	0.33575	-30.7771					0.5282	-13.224								0.108	0.441	0.225	-15.8404	0.341	-11.8203	--	--	0.56425	-27.0967		0.108	-31.7198	0.2215	-27.9007	0.33475	-25.4886	0.44925
												0.1085	1.77578		0.10825	1.6927	0.336	-30.8646					0.5283	-18.6663								0.10825	-3.7801	0.22525	-20.0615	0.34125	-17.4484	--	--	0.5645	-28.7047		0.10825	-30.3128	0.22175	-26.4937	0.335	-27.0967	0.4495
												0.10875	-3.4401		0.1085	3.83382	0.33625	-30.3567					0.5284	-23.7294								0.1085	-8.60422	0.2255	-24.6846	0.3415	-23.0766	--	--	0.56475	-30.9158		0.1085	-28.1017	0.222	-24.6846	0.33525	-29.5087	0.44975
												0.109	-8.42543		0.10875	6.10394	0.3365	-29.2836					0.5285	-28.3165								0.10875	-14.0314	0.22575	-30.1118	0.34175	-27.0967	--	--	0.565	-31.1168		0.10875	-25.4886	0.22225	-22.4736	0.3355	-30.3128	0.45
												0.10925	-13.1356		0.109	8.47541	0.33675	-27.6902					0.5286	-32.3379								0.109	-19.0565	0.226	-34.1319	0.342	-31.1168	--	--	0.56525	-31.1168		0.109	-23.0766	0.2225	-20.6645	0.33575	-31.1168	0.45025
												0.1095	-17.6166		0.10925	10.8808	0.337	-25.6302					0.5287	-35.7125								0.10925	-23.6796	0.22625	-37.7499	0.34225	-34.3329	--	--	0.5655	-30.3128		0.10925	-19.8605	0.22275	-17.6495	0.336	-31.3178	0.4505
												0.10975	-21.9496		0.1095	13.2267	0.33725	-23.16					0.5288	-38.3691								0.1095	-28.7047	0.2265	-40.765	0.3425	-37.5489	--	--	0.56575	-28.9057		0.1095	-16.0414	0.223	-14.2324	0.33625	-30.3128	0.45075
												0.11	-26.1724		0.10975	15.417	0.3375	-20.3337					0.5289	-40.2487								0.10975	-32.7248	0.22675	-42.3731	0.34275	-39.961	--	--	0.566	-27.9007		0.10975	-12.6243	0.22325	-10.4133	0.3365	-28.5037	0.451
												0.11025	-30.2204		0.11	17.3775	0.33775	-17.1997					0.529	-41.3063								0.11	-36.7449	0.227	-43.1771	0.343	-41.569	--	--	0.56625	-25.4886		0.11	-9.40824	0.2235	-6.39317	0.33675	-26.2927	0.45125
												0.1105	-33.9164		0.11025	19.0728	0.338	-13.8005					0.5291	-41.5125								0.11025	-40.162	0.22725	-42.3731	0.34325	-41.569	--	--	0.5665	-23.0766		0.11025	-5.58915	0.22375	-2.97608	0.337	-23.8806	0.4515
												0.11075	-37.0179		0.1105	20.5101	0.33825	-10.1741					0.5292	-40.8556								0.1105	-43.1771	0.2275	-40.765	0.3435	-40.765	--	--	0.56675	-19.8605		0.1105	-2.17206	0.224	1.04402	0.33725	-21.4685	0.45175
												0.111	-39.3006		0.11075	21.7295	0.3385	-6.35824					0.5293	-39.3419								0.11075	-44.1821	0.22775	-39.157	0.34375	-39.961	--	--	0.567	-16.6444		0.11075	1.64704	0.22425	5.06412	0.3375	-19.0565	0.452
												0.11125	-40.64		0.111	22.7862	0.33875	-2.39475					0.5294	-36.9974								0.111	-44.7851	0.228	-36.1419	0.344	-38.353	--	--	0.56725	-12.6243		0.111	4.86312	0.2245	9.08422	0.33775	-15.8404	0.45225
												0.1115	-41.0505		0.11125	23.7318	0.339	1.66521					0.5295	-33.8673								0.11125	-43.9811	0.22825	-34.3329	0.34425	-35.9409	--	--	0.5675	-9.40824		0.11125	8.88322	0.22475	12.0993	0.338	-12.6243	0.4525
												0.11175	-40.6642		0.1115	24.602	0.33925	5.75766					0.5296	-30.0154								0.1115	-42.3731	0.2285	-31.3178	0.3445	-31.9208	--	--	0.56775	-5.38814		0.1115	12.3003	0.225	15.5164	0.33825	-9.40824	0.45275
												0.112	-39.6589		0.11175	25.4138	0.3395	9.80442					0.5297	-25.5233								0.11175	-40.162	0.22875	-28.1017	0.34475	-27.9007	--	--	0.568	-2.17206		0.11175	16.3204	0.22525	17.9284	0.3385	-5.38814	0.453
												0.11225	-38.1711		0.112	26.1701	0.33975	13.7144					0.5298	-20.488								0.112	-37.5489	0.229	-24.8856	0.345	-23.8806	--	--	0.56825	1.84804		0.112	19.5365	0.2255	20.3405	0.33875	-2.17206	0.45325
												0.1125	-36.237		0.11225	26.8672	0.34	17.3879					0.5299	-15.0193								0.11225	-35.1369	0.22925	-20.8655	0.34525	-18.2525	--	--	0.5685	5.06412		0.11225	22.7526	0.22575	22.7526	0.339	1.84804	0.4535
												0.11275	-33.79		0.1125	27.5004	0.34025	20.7231					0.53	-9.23682								0.1125	-31.1168	0.2295	-16.6444	0.3455	-13.4283	--	--	0.56875	9.08422		0.1125	25.1646	0.226	25.1646	0.33925	5.86814	0.45375
												0.113	-30.7157		0.11275	28.0637	0.3405	23.6238					0.5301	-3.26641								0.11275	-27.9007	0.22975	-11.2173	0.34575	-8.60422	--	--	0.569	12.9033		0.11275	27.5767	0.22625	25.9686	0.3395	10.4913	0.454
												0.11325	-26.9368		0.113	28.5461	0.34075	26.0082					0.5302	2.76371								0.113	-23.8806	0.23	-6.19216	0.346	-2.97608	--	--	0.56925	16.9234		0.113	29.1847	0.2265	26.7727	0.33975	14.7124	0.45425
												0.1135	-22.4819		0.11325	28.9273	0.341	27.8153					0.5303	8.7267								0.11325	-19.0565	0.23025	0.03899	0.34625	1.84804	--	--	0.5695	20.1395		0.11325	29.9887	0.22675	26.9737	0.34	17.9284	0.4545
												0.11375	-17.5044		0.1135	29.1764	0.34125	29.0099					0.5304	14.5008								0.1135	-14.2324	0.2305	5.86814	0.3465	6.67216	--	--	0.56975	23.5566		0.1135	30.1898			0.34025	21.1445	0.45475
												0.114	-12.2385		0.11375	29.2575	0.3415	29.5842					0.5305	19.9725								0.11375	-9.60925	0.23075	12.0993	0.34675	12.3003	--	--	0.57	25.9686						0.3405	24.1596	0.455
												0.11425	-6.91369		0.114	29.1388							0.5306	25.0397								0.114	-3.98111	0.231	17.7274	0.347	17.9284	--	--	0.57025	27.5767						0.34075	25.9686	0.45525
												0.1145	-1.67022		0.11425	28.8026							0.5307	29.6134								0.11425	1.04402	0.23125	22.7526	0.34725	22.7526	--	--	0.5705	28.3807						0.341	27.3757	0.4555
												0.11475	3.48128		0.1145	28.2518							0.5308	33.6198								0.1145	5.86814	0.2315	28.3807	0.3475	26.7727	--	--	0.57075	28.9837						0.34125	28.3807	0.45575
												0.115	8.6338		0.11475	27.5086							0.5309	37.0008								0.11475	12.3003	0.23175	33.2048	0.34775	30.7928	--	--	--	--
												0.11525	13.9021		0.115	26.6082							0.531	39.714								0.115	17.7274	0.232	37.2249	0.348	34.8129	--	--	--	--
												0.1155	19.3237		0.11525	25.5873							0.5311	41.7326								0.11525	22.7526	0.23225	39.838	0.34825	37.2249	--	--	--	--
												0.11575	24.7904		0.1155	24.4756							0.5312	43.0441								0.1155	29.1847	0.2325	42.0491	0.3485	39.637	--	--	--	--
												0.116	30.0456		0.11575	23.2901							0.5313	43.6487								0.11575	34.8129	0.23275	42.8531	0.34875	41.245	--	--	--	--
												0.11625	34.75		0.116	22.0357																0.116	39.436	0.233	43.4561	0.349	42.0491	--	--	--	--
												0.1165	38.5876		0.11625	20.7082																0.11625	43.4561	--	--	--	--	--	--	--	--
												0.11675	41.3641		0.1165	19.2989																0.1165	46.0692	--	--	--	--	--	--	--	--
												0.117	43.0562		0.11675	17.7983																0.11675	46.8732	--	--	--	--	--	--	--	--
												0.11725	43.7906		0.117	16.197																0.117	46.8732	--	--	--	--	--	--	--	--
												0.1175	43.77		0.11725	14.4874
															0.1175	12.6659
															0.11775	10.7363
															0.118	8.71316
															0.11825	6.62317
															0.1185	4.50191
															0.11875	2.38652
															0.119	0.30632
															0.11925	-1.72458
															0.1195	-3.70953
															0.11975	-5.6652
															0.12	-7.61278
															0.12025	-9.56844
															0.1205	-11.5368
															0.12075	-13.5099
															0.121	-15.4694
															0.12125	-17.3921
															0.1215	-19.2523
															0.12175	-21.0223
															0.122	-22.6714
															0.12225	-24.1661
															0.1225	-25.4732
															0.12275	-26.5677
															0.123	-27.4411
															0.12325	-28.1059
															0.1235	-28.5943
															0.12375	-28.9478
															0.124	-29.2035
															0.12425	-29.3815
															0.1245	-29.4794
															0.12475	-29.4761
															0.125	-29.3433
															0.12525	-29.0587
															0.1255	-28.6156
															0.12575	-28.0238
															0.126	-27.304
															0.12625	-26.4777
															0.1265	-25.56
															0.12675	-24.558
															0.127	-23.4736
															0.12725	-22.3101
															0.1275	-21.0745
															0.12775	-19.7765
															0.128	-18.4223
															0.12825	-17.0086
															0.1285	-15.5212
															0.12875	-13.9405
															0.129	-12.2515
															0.12925	-10.4546
															0.1295	-8.56975
															0.12975	-6.63185
															0.13	-4.67845
															0.13025	-2.73618
															0.1305	-0.81258
															0.13075	1.10198
															0.131	3.0231
															0.13125	4.95785
															0.1315	6.89473
															0.13175	8.80423
															0.132	10.6501
															0.13225	12.406
															0.1325	14.0691
															0.13275	15.6622
															0.133	17.2243
															0.13325	18.7905
															0.1335	20.3732
															0.13375	21.9507
															0.134	23.4695
															0.13425	24.8589
															0.1345	26.0517
															0.13475	27.0018
															0.135	27.694
															0.13525	28.1434
															0.1355	28.3869
															0.13575	28.4711
															0.136	28.4411
															0.13625	28.3329
															0.1365	28.1675
															0.13675	27.9483
															0.137	27.6604
															0.13725	27.2732
															0.1375	26.7492
															0.13775	26.0556
															0.138	25.1783
															0.13825	24.13
															0.1385	22.9492
															0.13875	21.6877
															0.139	20.3904
															0.13925	19.0762
															0.1395	17.7293
															0.13975	16.3046
															0.14	14.7485
															0.14025	13.024
															0.1405	11.1302
															0.14075	9.10761
															0.141	7.0249
															0.14125	4.9554
															0.1415	2.95261
															0.14175	1.03616
															0.142	-0.80664
															0.14225	-2.60628
															0.1425	-4.39214
															0.14275	-6.17877
															0.143	-7.96338
															0.14325	-9.73341
															0.1435	-11.4778
															0.14375	-13.1942
															0.144	-14.8876
															0.14425	-16.5612
															0.1445	-18.2069
															0.14475	-19.8014
															0.145	-21.3113
															0.14525	-22.7054
															0.1455	-23.9669
															0.14575	-25.097
															0.146	-26.1084
															0.14625	-27.0106
															0.1465	-27.797
															0.14675	-28.4409
															0.147	-28.9047
															0.14725	-29.1589
															0.1475	-29.1993
															0.14775	-29.0543
															0.148	-28.7747
															0.14825	-28.4119
															0.1485	-27.9942
															0.14875	-27.514
															0.149	-26.9335
															0.14925	-26.2063
															0.1495	-25.304
															0.14975	-24.2346
															0.15	-23.0408
															0.15025	-21.7811
															0.1505	-20.502
															0.15075	-19.2155
															0.151	-17.8958
															0.15125	-16.4949
															0.1515	-14.97
															0.15175	-13.3079
															0.152	-11.5334
															0.15225	-9.69685
															0.1525	-7.8492
															0.15275	-6.01738
															0.153	-4.19385
															0.15325	-2.34621
															0.1535	-0.44132
															0.15375	1.52938
															0.154	3.53774
															0.15425	5.52688
															0.1545	7.43563
															0.15475	9.22663
															0.155	10.9033
															0.15525	12.5067
															0.1555	14.0943
															0.15575	15.7112
															0.156	17.3688
															0.15625	19.0404
															0.1565	20.6745
															0.15675	22.2166
															0.157	23.627
															0.15725	24.8859
															0.1575	25.9837
															0.15775	26.9069
															0.158	27.6288
															0.15825	28.1147
															0.1585	28.3391
															0.15875	28.3068
															0.159	28.0636
															0.15925	27.6886
															0.1595	27.2676
															0.15975	26.861
															0.16	26.4785
															0.16025	26.0769
															0.1605	25.5807
															0.16075	24.9175
															0.161	24.051
															0.16125	22.9962
															0.1615	21.8106
															0.16175	20.566
															0.162	19.3155
															0.16225	18.0725
															0.1625	16.8106
															0.16275	15.4815
															0.163	14.0424
															0.16325	12.4766
															0.1635	10.7986
															0.16375	9.04251
															0.164	7.24249
															0.16425	5.41674
															0.1645	3.56373
															0.16475	1.67184
															0.165	-0.26435
															0.16525	-2.23147
															0.1655	-4.19589
															0.16575	-6.11441
															0.166	-7.95078
															0.16625	-9.68844
															0.1665	-11.3326
															0.16675	-12.9007
															0.167	-14.408
															0.16725	-15.8564
															0.1675	-17.2344
															0.16775	-18.5275
															0.168	-19.7328
															0.16825	-20.8688
															0.1685	-21.9718
															0.16875	-23.0803
															0.169	-24.2126
															0.16925	-25.3503
															0.1695	-26.4354
															0.16975	-27.3852
															0.17	-28.1183
															0.17025	-28.5806
															0.1705	-28.7607
															0.17075	-28.6885
															0.171	-28.4187
															0.17125	-28.0084
															0.1715	-27.4986
															0.17175	-26.9065
															0.172	-26.2297
															0.17225	-25.4581
															0.1725	-24.5845
															0.17275	-23.6108
															0.173	-22.5456
															0.17325	-21.3983
															0.1735	-20.1737
															0.17375	-18.8712
															0.174	-17.4885
															0.17425	-16.0266
															0.1745	-14.4931
															0.17475	-12.9003
															0.175	-11.2586
															0.17525	-9.57056
															0.1755	-7.82703
															0.17575	-6.01094
															0.176	-4.10533
															0.17625	-2.10324
															0.1765	-0.0143
															0.17675	2.13492
															0.177	4.3065
															0.17725	6.45985
															0.1775	8.55932
															0.17775	10.5778
															0.178	12.4962
															0.17825	14.3006
															0.1785	15.9799
															0.17875	17.5261
															0.179	18.9367
															0.17925	20.2162
															0.1795	21.3765
															0.17975	22.4314
															0.18	23.3911
															0.18025	24.2558
															0.1805	25.0146
															0.18075	25.649
															0.181	26.141
															0.18125	26.4825
															0.1815	26.6797
															0.18175	26.7522
															0.182	26.7252
															0.18225	26.6194
															0.1825	26.4409
															0.18275	26.1779
															0.183	25.8034
															0.18325	25.2848
															0.1835	24.5959
															0.18375	23.7272
															0.184	22.6915
															0.18425	21.5216
															0.1845	20.2621
															0.18475	18.9567
															0.185	17.6356
															0.18525	16.3072
															0.1855	14.9559
															0.18575	13.5495
															0.186	12.0519
															0.18625	10.4387
															0.1865	8.70871
															0.18675	6.88799
															0.187	5.02249
															0.18725	3.16273
															0.1875	1.34585
															0.18775	-0.41738
															0.188	-2.14465
															0.18825	-3.87151
															0.1885	-5.63252
															0.18875	-7.44186
															0.189	-9.28249
															0.18925	-11.109
															0.1895	-12.8631
															0.18975	-14.4955
															0.19	-15.9843
															0.19025	-17.3411
															0.1905	-18.6037
															0.19075	-19.8176
															0.191	-21.0155
															0.19125	-22.2042
															0.1915	-23.3627
															0.19175	-24.4519
															0.192	-25.4296
															0.19225	-26.2634
															0.1925	-26.9361
															0.19275	-27.4423
															0.193	-27.7815
															0.19325	-27.9517
															0.1935	-27.9484
															0.19375	-27.7692
															0.194	-27.4206
															0.19425	-26.9217
															0.1945	-26.3022
															0.19475	-25.5931
															0.195	-24.8178
															0.19525	-23.9846
															0.1955	-23.0875
															0.19575	-22.113
															0.196	-21.0499
															0.19625	-19.8959
															0.1965	-18.6581
															0.19675	-17.3475
															0.197	-15.9709
															0.19725	-14.5259
															0.1975	-13.0027
															0.19775	-11.3916
															0.198	-9.69278
															0.19825	-7.92151
															0.1985	-6.10661
															0.19875	-4.28119
															0.199	-2.47059
															0.19925	-0.68368
															0.1995	1.08812
															0.19975	2.86365
															0.2	4.66061
															0.20025	6.48579
															0.2005	8.33161
															0.20075	10.1797
															0.201	12.0086
															0.20125	13.7996
															0.2015	15.5383
															0.20175	17.21
															0.202	18.7936
															0.20225	20.2592
															0.2025	21.5724
															0.20275	22.705
															0.203	23.6477
															0.20325	24.4167
															0.2035	25.051
															0.20375	25.5995
															0.204	26.1031
															0.20425	26.5792
															0.2045	27.0163
															0.20475	27.3787
															0.205	27.6201
															0.20525	27.6988
															0.2055	27.5877
															0.20575	27.2775
															0.206	26.7728
															0.20625	26.0873
															0.2065	25.2405
															0.20675	24.2575
															0.207	23.1699
															0.20725	22.0133
															0.2075	20.8199
															0.20775	19.6067
															0.208	18.3669
															0.20825	17.0684
															0.2085	15.6644
															0.20875	14.1133
															0.209	12.3993
															0.20925	10.5448
															0.2095	8.60697
															0.20975	6.65871
															0.21	4.76221
															0.21025	2.94666
															0.2105	1.20047
															0.21075	-0.51872
															0.211	-2.26123
															0.21125	-4.06117
															0.2115	-5.92204
															0.21175	-7.81836
															0.212	-9.71059
															0.21225	-11.5644
															0.2125	-13.3634
															0.21275	-15.1095
															0.213	-16.8104
															0.21325	-18.4647
															0.2135	-20.0521
															0.21375	-21.5356
															0.214	-22.8765
															0.21425	-24.0507
															0.2145	-25.0607
															0.21475	-25.9329
															0.215	-26.7019
															0.21525	-27.3908
															0.2155	-27.9963
															0.21575	-28.4876
															0.216	-28.8204
															0.21625	-28.9582
															0.2165	-28.8903
															0.21675	-28.6364
															0.217	-28.2371
															0.21725	-27.7332
															0.2175	-27.147
															0.21775	-26.4734
															0.218	-25.6872
															0.21825	-24.7605
															0.2185	-23.683
															0.21875	-22.4722
															0.219	-21.1701
															0.21925	-19.8261
															0.2195	-18.4763
															0.21975	-17.1272
															0.22	-15.7533
															0.22025	-14.3083
															0.2205	-12.7444
															0.22075	-11.0318
															0.221	-9.16961
															0.22125	-7.18578
															0.2215	-5.12725
															0.22175	-3.04607
															0.222	-0.98708
															0.22225	1.01934
															0.2225	2.95859
															0.22275	4.82907
															0.223	6.63737
															0.22325	8.39307
															0.2235	10.104
															0.22375	11.7727
															0.224	13.3945
															0.22425	14.9597
															0.2245	16.4589
															0.22475	17.8902
															0.225	19.265
															0.22525	20.6073
															0.2255	21.9445
															0.22575	23.2908
															0.226	24.6295
															0.22625	25.9043
															0.2265	27.0241
															0.22675	27.8857
															0.227	28.4045
															0.22725	28.5448
															0.2275	28.3339
[truncated: 12 more columns]

## Sheet: Figure 3
Figure 3a							Figure 3b							Figure 3c											Figure 3d							Figure 3e								Figure 3f								Figure 3h
Time	Voltage Signal	Time	Voltage Signal	Time	Displacement		Time	Voltage Signal	Time	Voltage Signal	Time	Displacement		Time	Voltage Signal	Time	Voltage Signal	Time	Voltage Signal	Time	Voltage Signal	Time	Voltage Signal		Time	Voltage Signal	Time	Voltage Signal	Time	Voltage Signal		Thigh bending angle	Displacement	error bar	Displacement	error bar	Displacement	error bar		Lateral raise angle	Displacement	error bar	Displacement	error bar	Displacement	error bar			Displacement
s	V	s	V	s	mm		s	V	s	V	s	mm		s	V	s	V	s	V	s	V	s	V		s	V	s	V	s	V		°	mm	mm	mm	mm	mm	mm		°	mm	mm	mm	mm	mm	mm			mm
120°-180°	120°-180°	180°-225°	180°-225°				60°-90°	60°-90°	90°-120°	90°-120°				0	-21.9435	0	-21.9435	0.29844	28.7532	0.42584	31.0873	0.55704	29.9715			Low Speed		Middle Speed		High Speed			10mm	10mm	15mm	15mm	20mm	20mm			0cm	0cm	5cm	5cm	10cm	10cm		Posture	Displacement
0	0.42217	0.73016	0.05189	0	0		0	-0.43319	0.2442	27.6809	0	0		4e-05	-21.8316	4e-05	-21.8316	0.29848	28.7246	0.42588	31.0403	0.55708	29.9078		-4.16334e-17	22.3308	1.02644	25.4346	1.44504	30.9687		90	19.4	0.9798	55.7	1.22474	95.4	3.77571		45	17.1667	1.0328	28.5833	2.85336	44	3.28634		Mild Curvature	12
4e-05	0.43236	0.7302	0.14596	0.01828	0.3		0.0002	-0.43415	0.2444	27.5967	0.008	0.3		8e-05	-21.7188	8e-05	-21.7188	0.29852	28.6856	0.42592	30.9857	0.55712	29.8357		4e-05	22.3505	1.02648	25.429	1.44508	30.965		120	32.5	1.95038	71.2	3.36571	116	3.27902		90	44.3333	1.25167	66.25	4.98748	78.1667	4.02078		Moderate Curvature	12.6
8e-05	0.44247	0.73024	0.24016	0.03744	0.9		0.0004	-0.42005	0.2446	27.0013	0.019	0.9		0.00012	-21.6052	0.00012	-21.6052	0.29856	28.6361	0.42596	30.9238	0.55716	29.7552		8e-05	22.3696	1.02652	25.4222	1.44512	30.9491		150	39.4	1.05071	90.5	2.22621	142.2	4.34327		120	60.5833	2.35407	96.9167	3.9927	116.75	8.06071		Severe Curvature	15.6
0.00012	0.4525	0.73028	0.33449	0.06168	2.1		0.0006	-0.39539	0.2448	25.8996	0.034	2.1		0.00016	-21.491	0.00016	-21.491	0.2986	28.5761	0.426	30.8545	0.5572	29.6663		0.00012	22.3881	1.02656	25.4143	1.44516	30.9216		180	47.7	4.54973	99.4	3.42929	165.8	6.67772		150	83.3333	2.2286	123.667	4.21505	150.917	7.64471			11.4
0.00016	0.46243	0.73032	0.42894	0.08176	3.3		0.0008	-0.36712	0.245	24.3076	0.0472	3.3		0.0002	-21.3763	0.0002	-21.3763	0.29864	28.5059	0.42604	30.7779	0.55724	29.5692		0.00016	22.406	1.0266	25.4052	1.4452	30.8828																			13.2
0.0002	0.47227	0.73036	0.52351	0.09944	4.5		0.001	-0.34433	0.2452	22.2527	0.0598	4.5		0.00024	-21.2612	0.00024	-21.2612	0.29868	28.4253	0.42608	30.6941	0.55728	29.464		0.0002	22.4232	1.02664	25.395	1.44524	30.833																			12.6
0.00024	0.482	0.7304	0.6182	0.11712	5.7		0.0012	-0.33767	0.2454	19.7724	0.072	5.7		0.00028	-21.1459	0.00028	-21.1459	0.29872	28.3344	0.42612	30.6031	0.55732	29.3507		0.00024	22.4399	1.02668	25.3837	1.44528	30.7726		Thigh bending angle	Number of Peaks	error bar	Number of Peaks	error bar	Number of Peaks	error bar		Lateral raise angle	Number of Peaks	error bar	Number of Peaks	error bar	Number of Peaks	error bar			10.8
0.00028	0.49163	0.73044	0.71301	0.1348	6.9		0.0014	-0.35863	0.2456	16.9134	0.0828	6.9		0.00032	-21.0306	0.00032	-21.0306	0.29876	28.2334	0.42616	30.5049	0.55736	29.2294		0.00028	22.456	1.02672	25.3712	1.44532	30.702		°	mm	mm	mm	mm	mm	mm		°	mm	mm	mm	mm	mm	mm			12
0.00032	0.50114	0.73048	0.80793	0.15276	8.1		0.0016	-0.41868	0.2458	13.7301	0.0954	8.1		0.00036	-20.9152	0.00036	-20.9152	0.2988	28.1222	0.4262	30.3996	0.5574	29.1001		0.00032	22.4715	1.02676	25.3576	1.44536	30.6215			10mm	10mm	15mm	15mm	20mm	20mm			0cm	0cm	5cm	5cm	10cm	10cm			15.6
0.00036	0.51054	0.73052	0.90296	0.17188	9.3		0.0018	-0.52845	0.246	10.2827	0.1088	9.3		0.0004	-20.8001	0.0004	-20.8001	0.29884	28.0008	0.42624	30.2873	0.55744	28.9631		0.00036	22.4864	1.0268	25.3428	1.4454	30.5314		90	16.1667	0.8165	46.4167	1.02062	79.5833	3.20026		45	20.6	1.23935	34.3	3.42403	52.8	3.9436			12
0.0004	0.51981	0.73056	0.99809	0.19308	10.5		0.002	-0.69684	0.2462	6.63541	0.1232	10.5		0.00044	-20.6852	0.00044	-20.6852	0.29888	27.8696	0.42628	30.1679	0.55748	28.8183		0.0004	22.5006	1.02684	25.327	1.44544	30.432		120	27.0833	1.62532	59.3333	2.80476	96.6667	2.73252		90	53.2	1.502	79.5	5.98498	93.8	4.82494
0.00044	0.52895	0.7306	1.09334	0.2186	11.7		0.0022	-0.93032	0.2464	2.85524	0.137	11.7		0.00048	-20.5707	0.00048	-20.5707	0.29892	27.7283	0.42632	30.0416	0.55752	28.6659		0.00044	22.5143	1.02688	25.3101	1.44548	30.3236		150	32.8333	0.8756	75.4167	1.85517	118.5	3.61939		120	72.7	2.82489	116.3	4.79124	140.1	9.67285
0.00048	0.53795	0.73064	1.18868	0.25212	12.9		0.0024	-1.23241	0.2466	-0.9898	0.1494	12.9		0.00052	-20.4567	0.00052	-20.4567	0.29896	27.5772	0.42636	29.9084	0.55756	28.5059		0.00048	22.5273	1.02692	25.292	1.44552	30.2066		180	39.75	3.79144	82.8333	2.85774	138.167	5.56477		150	100	2.67432	148.4	5.05806	181.1	9.17366
0.00052	0.54681	0.73068	1.28412	0.29056	14.1		0.0026	-1.60329	0.2468	-4.83142	0.1618	14.1		0.00056	-20.3434	0.00056	-20.3434	0.299	27.4163	0.4264	29.7684	0.5576	28.3385		0.00052	22.5397	1.02696	25.2729	1.44556	30.081
0.00056	0.55553	0.73072	1.37966	0.34292	15.3		0.0028	-2.03977	0.247	-8.6017	0.1732	15.3		0.0006	-20.2309	0.0006	-20.2309	0.29904	27.2457	0.42644	29.6215	0.55764	28.1638		0.00056	22.5515	1.027	25.2527	1.4456	29.9472
0.0006	0.5641	0.73076	1.4753	0.4054	16.5		0.003	-2.53545	0.2472	-12.2334	0.1842	16.5		0.00064	-20.1192	0.00064	-20.1192	0.29908	27.0655	0.42648	29.4678	0.55768	27.9817		0.0006	22.5627	1.02704	25.2314	1.44564	29.8055
0.00064	0.5725	0.7308	1.57102	0.45132	17.7		0.0032	-3.08106	0.2474	-15.6603	0.1946	17.7		0.00068	-20.0085	0.00068	-20.0085	0.29912	26.8758	0.42652	29.3074	0.55772	27.7926		0.00064	22.5733	1.02708	25.209	1.44568	29.6559
0.00068	0.58075	0.73084	1.66683	0.5062	18.9		0.0034	-3.66513	0.2476	-18.8169	0.2048	18.9		0.00072	-19.8988	0.00072	-19.8988	0.29916	26.6767	0.42656	29.1403	0.55776	27.5964		0.00068	22.5833	1.02712	25.1856	1.44572	29.4988
0.00072	0.58882	0.73088	1.76273	0.54608	20.1		0.0036	-4.27462	0.2478	-21.6393	0.215	20.1		0.00076	-19.7904	0.00076	-19.7904	0.2992	26.4683	0.4266	28.9666	0.5578	27.3932		0.00072	22.5926	1.02716	25.1612	1.44576	29.3342
0.00076	0.59673	0.73092	1.85871	0.58492	21.3		0.0038	-4.89578	0.248	-24.0656	0.2252	21.3		0.0008	-19.6832	0.0008	-19.6832	0.29924	26.2506	0.42664	28.7861	0.55784	27.1833		0.00076	22.6014	1.0272	25.1357	1.4458	29.1623
0.0008	0.60445	0.73096	1.95476	0.61668	22.5		0.004	-5.51495	0.2482	-26.0368	0.2348	22.5		0.00084	-19.5774	0.00084	-19.5774	0.29928	26.0238	0.42668	28.5992	0.55788	26.9666		0.0008	22.6095	1.02724	25.1092	1.44584	28.9833
0.00084	0.61198	0.731	2.0509	0.64992	23.7		0.0042	-6.11932	0.2484	-27.4989	0.2442	23.7		0.00088	-19.4731	0.00088	-19.4731	0.29932	25.7881	0.42672	28.4056	0.55792	26.7433		0.00084	22.617	1.02728	25.0816	1.44588	28.7973
0.00088	0.61933	0.73104	2.14711	0.68768	24.9		0.0044	-6.69761	0.2486	-28.4048	0.253	24.9		0.00092	-19.3703	0.00092	-19.3703	0.29936	25.5434	0.42676	28.2055	0.55796	26.5134		0.00088	22.6239	1.02732	25.0531	1.44592	28.6043
0.00092	0.62648	0.73108	2.24338	0.74444	26.1		0.0046	-7.24055	0.2488	-28.7167	0.2626	26.1		0.00096	-19.2691	0.00096	-19.2691	0.2994	25.29	0.4268	27.9989	0.558	26.2772		0.00092	22.6302	1.02736	25.0236	1.44596	28.4045
0.00096	0.63342	0.73112	2.33973	0.7916	27.3		0.0048	-7.74133	0.249	-28.4088	0.2724	27.3		0.001	-19.1697	0.001	-19.1697	0.29944	25.028	0.42684	27.7859	0.55804	26.0348		0.00096	22.6358	1.0274	24.9931	1.446	28.1979
0.001	0.64016	0.73116	2.43614	0.837	28.5		0.005	-8.19567	0.2492	-27.4702	0.2836	28.5		0.00104	-19.0721	0.00104	-19.0721	0.29948	24.7574	0.42688	27.5664	0.55808	25.7861		0.001	22.6408	1.02744	24.9616	1.44604	27.9846
0.00104	0.64668	0.7312	2.53261	0.87024	29.7		0.0052	-8.60188	0.2494	-25.9066	0.2964	29.7		0.00108	-18.9764	0.00108	-18.9764	0.29952	24.4784	0.42692	27.3405	0.55812	25.5314		0.00104	22.6452	1.02748	24.9291	1.44608	27.7647
0.00108	0.65299	0.73124	2.62914	0.90448	30.9		0.0054	-8.96066	0.2496	-23.7423	0.3092	30.9		0.00112	-18.8825	0.00112	-18.8825	0.29956	24.1911	0.42696	27.1082	0.55816	25.2708		0.00108	22.649	1.02752	24.8957	1.44612	27.5381
0.00112	0.65907	0.73128	2.72573	0.93556	32.1		0.0056	-9.27475	0.2498	-21.0204	0.3218	32.1		0.00116	-18.7907	0.00116	-18.7907	0.2996	23.8957	0.427	26.8696	0.5582	25.0043		0.00112	22.6522	1.02756	24.8614	1.44616	27.3049
0.00116	0.66491	0.73132	2.82237	0.96584	33.3		0.0058	-9.54856	0.25	-17.8027	0.3328	33.3		0.0012	-18.701	0.0012	-18.701	0.29964	23.5923	0.42704	26.6246	0.55824	24.7322		0.00116	22.6548	1.0276	24.8261	1.4462	27.0651
0.0012	0.67053	0.73136	2.91905	0.99508	34.5		0.006	-9.78758	0.2502	-14.1681	0.3422	34.5		0.00124	-18.6134	0.00124	-18.6134	0.29968	23.281	0.42708	26.3733	0.55828	24.4544		0.0012	22.6567	1.02764	24.79	1.44624	26.8187
0.00124	0.6759	0.7314	3.01579	1.00612	35.7		0.0062	-9.99784	0.2504	-10.2093	0.3502	35.7		0.00128	-18.5279	0.00128	-18.5279	0.29972	22.962	0.42712	26.1157	0.55832	24.1712		0.00124	22.658	1.02768	24.7529	1.44628	26.5657
0.00128	0.68102	0.73144	3.11256	1.05256	36.9		0.0064	-10.1853	0.2506	-6.02964	0.3584	36.9		0.00132	-18.4447	0.00132	-18.4447	0.29976	22.6353	0.42716	25.8518	0.55836	23.8827		0.00128	22.6587	1.02772	24.7149	1.44632	26.3061
0.00132	0.68589	0.73148	3.20938	1.08356	38.1		0.0066	-10.3555	0.2508	-1.73864	0.3656	38.1		0.00136	-18.3637	0.00136	-18.3637	0.2998	22.3013	0.4272	25.5816	0.5584	23.5889		0.00132	22.6588	1.02776	24.676	1.44636	26.0398
0.00136	0.69051	0.73152	3.30624	1.12728	39.3		0.0068	-10.5128	0.251	2.5531	0.3726	39.3		0.0014	-18.2851	0.0014	-18.2851	0.29984	21.9599	0.42724	25.3053	0.55844	23.29		0.00136	22.6582	1.0278	24.6363	1.4464	25.7668
0.0014	0.69485	0.73156	3.40313	1.16868	40.5		0.007	-10.66	0.2512	6.73845	0.3806	40.5		0.00144	-18.2088	0.00144	-18.2088	0.29988	21.6113	0.42728	25.0227	0.55848	22.986		0.0014	22.6571	1.02784	24.5956	1.44644	25.4871
0.00144	0.69893	0.7316	3.50005	1.2108	41.7		0.0072	-10.7984	0.2514	10.7182	0.389	41.7		0.00148	-18.1348	0.00148	-18.1348	0.29992	21.2557	0.42732	24.7339	0.55852	22.6772		0.00144	22.6553	1.02788	24.5542	1.44648	25.2006
0.00148	0.70274	0.73164	3.597	1.25592	42.9		0.0074	-10.9272	0.2516	14.4045	0.3992	42.9		0.00152	-18.0633	0.00152	-18.0633	0.29996	20.8933	0.42736	24.4389	0.55856	22.3637		0.00148	22.6529	1.02792	24.5119	1.44652	24.9073
0.00152	0.70626	0.73168	3.69397	1.3052	44.1		0.0076	-11.0441	0.2518	17.7238	0.414	44.1		0.00156	-17.9942	0.00156	-17.9942	0.3	20.5241	0.4274	24.1378	0.5586	22.0454		0.00152	22.6498	1.02796	24.4687	1.44656	24.6071
0.00156	0.7095	0.73172	3.79097	1.3516	45.3		0.0078	-11.1446	0.252	20.618	0.4326	45.3		0.0016	-17.9275	0.0016	-17.9275	0.30004	20.1484	0.42744	23.8305	0.55864	21.7227		0.00156	22.6462	1.028	24.4248	1.4466	24.2999
0.0016	0.71244	0.73176	3.88798	1.40792	46.5		0.008	-11.2231	0.2522	23.0448	0.4526	46.5		0.00164	-17.8632	0.00164	-17.8632	0.30008	19.7662	0.42748	23.5171	0.55868	21.3955		0.0016	22.6419	1.02804	24.38	1.44664	23.9857
0.00164	0.71509	0.7318	3.98501	1.44752	46.8		0.0082	-11.2731	0.2524	24.9771	0.4754	47.7		0.00168	-17.8014	0.00168	-17.8014	0.30012	19.3778	0.42752	23.1976	0.55872	21.064		0.00164	22.637	1.02808	24.3344	1.44668	23.6645
0.00168	0.71744	0.73184	4.08205				0.0084	-11.2876	0.2526	26.4008	0.51	48.9		0.00172	-17.7421	0.00172	-17.7421	0.30016	18.9833	0.42756	22.872	0.55876	20.7284		0.00168	22.6315	1.02812	24.288	1.44672	23.336
0.00172	0.71948	0.73188	4.17911				0.0086	-11.2597	0.2528	27.3131	0.55	49.2		0.00176	-17.6853	0.00176	-17.6853	0.3002	18.5829	0.4276	22.5404	0.5588	20.3886		0.00172	22.6254	1.02816	24.2409	1.44676	23.0004
0.00176	0.72121	0.73192	4.27617				0.0088	-11.1834	0.253	27.7196	--	--		0.0018	-17.6309	0.0018	-17.6309	0.30024	18.1766	0.42764	22.2026	0.55884	20.0449		0.00176	22.6186	1.0282	24.193	1.4468	22.6574
0.0018	0.72261	0.73196	4.37323				0.009	-11.0541	0.2532	27.6319	--	--		0.00184	-17.579	0.00184	-17.579	0.30028	17.7648	0.42768	21.8588	0.55888	19.6974		0.0018	22.6113	1.02824	24.1442	1.44684	22.307
0.00184	0.7237	0.732	4.47029				0.0092	-10.8692	0.2534	27.0658	--	--		0.00188	-17.5295	0.00188	-17.5295	0.30032	17.3475	0.42772	21.509	0.55892	19.3461		0.00184	22.6033	1.02828	24.0948	1.44688	21.9491
0.00188	0.72445	0.73204	4.56735				0.0094	-10.6282	0.2536	26.0397	--	--		0.00192	-17.4825	0.00192	-17.4825	0.30036	16.9249	0.42776	21.1532	0.55896	18.9912		0.00188	22.5947	1.02832	24.0446	1.44692	21.5837
0.00192	0.72487	0.73208	4.66441				0.0096	-10.3332	0.2538	24.574	--	--		0.00196	-17.4379	0.00196	-17.4379	0.3004	16.4971	0.4278	20.7915	0.559	18.6328		0.00192	22.5855	1.02836	23.9936	1.44696	21.2107
0.00196	0.72496	0.73212	4.76145				0.0098	-9.98878	0.254	22.6913	--	--		0.002	-17.3957	0.002	-17.3957	0.30044	16.0644	0.42784	20.4237	0.55904	18.271		0.00196	22.5757	1.0284	23.9419	1.447	20.8299
0.002	0.72469	0.73216	4.85849				0.01	-9.6014	0.2542	20.4172	--	--		0.00204	-17.3558	0.00204	-17.3558	0.30048	15.6268	0.42788	20.0501	0.55908	17.9059		0.002	22.5652	1.02844	23.8894	1.44704	20.4413
0.00204	0.72408	0.7322	4.9555				0.0102	-9.17935	0.2544	17.7816	--	--		0.00208	-17.3183	0.00208	-17.3183	0.30052	15.1846	0.42792	19.6705	0.55912	17.5375		0.00204	22.5542	1.02848	23.8362	1.44708	20.0449
0.00208	0.72311	0.73224	5.0525				0.0104	-8.73183	0.2546	14.8197	--	--		0.00212	-17.2831	0.00212	-17.2831	0.30056	14.7379	0.42796	19.2851	0.55916	17.1661		0.00208	22.5425	1.02852	23.7824	1.44712	19.6404
0.00212	0.72178	0.73228	5.14948				0.0106	-8.26821	0.2548	11.5738	--	--		0.00216	-17.2502	0.00216	-17.2502	0.3006	14.2869	0.428	18.8938	0.5592	16.7918		0.00212	22.5302	1.02856	23.7277	1.44716	19.228
0.00216	0.72009	0.73232	5.24643				0.0108	-7.79713	0.255	8.09385	--	--		0.0022	-17.2195	0.0022	-17.2195	0.30064	13.8318	0.42804	18.4967	0.55924	16.4145		0.00216	22.5173	1.0286	23.6724	1.4472	18.8074
0.0022	0.71803	0.73236	5.34336				0.011	-7.32573	0.2552	4.43782	--	--		0.00224	-17.191	0.00224	-17.191	0.30068	13.3726	0.42808	18.0938	0.55928	16.0344		0.0022	22.5038	1.02864	23.6164	1.44724	18.3786
0.00224	0.71559	0.7324	5.44025				0.0112	-6.85887	0.2554	0.67107	--	--		0.00228	-17.1647	0.00228	-17.1647	0.30072	12.9096	0.42812	17.6851	0.55932	15.6517		0.00224	22.4897	1.02868	23.5596	1.44728	17.9415
0.00228	0.71277	0.73244	5.53712				0.0114	-6.39865	0.2556	-3.13498	--	--		0.00232	-17.1405	0.00232	-17.1405	0.30076	12.4429	0.42816	17.2707	0.55936	15.2664		0.00228	22.475	1.02872	23.5022	1.44732	17.4961
0.00232	0.70956	0.73248	5.63394				0.0116	-5.94411	0.2558	-6.90501	--	--		0.00236	-17.1183	0.00236	-17.1183	0.3008	11.9728	0.4282	16.8507	0.5594	14.8787		0.00232	22.4597	1.02876	23.444	1.44736	17.0422
0.00236	0.70597	0.73252	5.73072				0.0118	-5.49132	0.256	-10.5625	--	--		0.0024	-17.0981	0.0024	-17.0981	0.30084	11.4993	0.42824	16.4249	0.55944	14.4885		0.00236	22.4438	1.0288	23.3851	1.4474	16.5799
0.0024	0.70198	0.73256	5.82746				0.012	-5.03368	0.2562	-14.0329	--	--		0.00244	-17.0798	0.00244	-17.0798	0.30088	11.0227	0.42828	15.9937	0.55948	14.0961		0.0024	22.4272	1.02884	23.3256	1.44744	16.109
0.00244	0.69759	0.7326	5.92416				0.0122	-4.5626	0.2564	-17.2463	--	--		0.00248	-17.0634	0.00248	-17.0634	0.30092	10.543	0.42832	15.5568	0.55952	13.7014		0.00244	22.4101	1.02888	23.2653	1.44748	15.6294
0.00248	0.6928	0.73264	6.0208				0.0124	-4.06833	0.2566	-20.1408	--	--		0.00252	-17.0489	0.00252	-17.0489	0.30096	10.0605	0.42836	15.1145	0.55956	13.3047		0.00248	22.3923	1.02892	23.2044	1.44752	15.1412
0.00252	0.6876	0.73268	6.1174				0.0126	-3.54103	0.2568	-22.6642	--	--		0.00256	-17.0361	0.00256	-17.0361	0.301	9.5753	0.4284	14.6667	0.5596	12.9059		0.00252	22.374	1.02896	23.1427	1.44756	14.6442
0.00256	0.68199	0.73272	6.21393				0.0128	-2.97179	0.257	-24.7756	--	--		0.0026	-17.0251	0.0026	-17.0251	0.30104	9.0876	0.42844	14.2135	0.55964	12.5053		0.00256	22.355	1.029	23.0804	1.4476	14.1385
0.0026	0.67596	0.73276	6.31041				0.013	-2.35366	0.2572	-26.446	--	--		0.00264	-17.0156	0.00264	-17.0156	0.30108	8.59755	0.42848	13.755	0.55968	12.1028		0.0026	22.3355	1.02904	23.0174	1.44764	13.624
0.00264	0.6695	0.7328	6.40683				0.0132	-1.68246	0.2574	-27.6579	--	--		0.00268	-17.0077	0.00268	-17.0077	0.30112	8.10531	0.42852	13.2912	0.55972	11.6985		0.00264	22.3153	1.02908	22.9537	1.44768	13.1005
0.00268	0.66262	0.73284	6.50318				0.0134	-0.95738	0.2576	-28.4043	--	--		0.00272	-17.0013	0.00272	-17.0013	0.30116	7.61104	0.42856	12.8222	0.55976	11.2926		0.00268	22.2946	1.02912	22.8892	1.44772	12.5681
0.00272	0.65531	0.73288	6.59946				0.0136	-0.18118	0.2578	-28.6867	--	--		0.00276	-16.9964	0.00276	-16.9964	0.3012	7.11491	0.4286	12.3481	0.5598	10.8851		0.00272	22.2733	1.02916	22.8241	1.44776	12.0269
0.00276	0.64756	0.73292	6.69568				0.0138	0.63994	0.258	-28.5138	--	--		0.0028	-16.9928	0.0028	-16.9928	0.30124	6.61707	0.42864	11.8689	0.55984	10.4761		0.00276	22.2513	1.0292	22.7583	1.4478	11.4766
0.0028	0.63937	0.73296	6.79182				0.014	1.4968	0.2582	-27.8986	--	--		0.00284	-16.9904	0.00284	-16.9904	0.30128	6.11768	0.42868	11.3847	0.55988	10.0657		0.0028	22.2288	1.02924	22.6917	1.44784	10.9174
0.00284	0.63074	0.733	6.88788				0.0142	2.37805	0.2584	-26.8577	--	--		0.00288	-16.9893	0.00288	-16.9893	0.30132	5.61691	0.42872	10.8957	0.55992	9.65392		0.00284	22.2057	1.02928	22.6245	1.44788	10.3491
0.00288	0.62166	0.73304	6.98386				0.0144	3.27115	0.2586	-25.4093	--	--		0.00292	-16.9894	0.00292	-16.9894	0.30136	5.11491	0.42876	10.4018	0.55996	9.24091		0.00288	22.182	1.02932	22.5565	1.44792	9.77194
0.00292	0.61212	0.73308	7.07976				0.0146	4.1635	0.2588	-23.5735	--	--		0.00296	-16.9904	0.00296	-16.9904	0.3014	4.61184	0.4288	9.90315	0.56	8.82672		0.00292	22.1577	1.02936	22.4879	1.44796	9.18575
0.00296	0.60213	0.73312	7.17558				0.0148	5.04356	0.259	-21.3716	--	--		0.003	-16.9925	0.003	-16.9925	0.30144	4.10785	0.42884	9.39989	0.56004	8.41143		0.00296	22.1328	1.0294	22.4185	1.448	8.59059
0.003	0.59168	0.73316	7.2713				0.015	5.90174	0.2592	-18.8278	--	--		0.00304	-16.9955	0.00304	-16.9955	0.30148	3.60312	0.42888	8.89209	0.56008	7.9951		0.003	22.1074	1.02944	22.3483	1.44804	7.9865
0.00304	0.58077	0.7332	7.36694				0.0152	6.73122	0.2594	-15.9698	--	--		0.00308	-16.9993	0.00308	-16.9993	0.30152	3.09778	0.42892	8.37986	0.56012	7.57781		0.00304	22.0813	1.02948	22.2775	1.44808	7.37352
0.00308	0.56938	0.73324	7.46248				0.0154	7.52824	0.2596	-12.831	--	--		0.00312	-17.0038	0.00312	-17.0038	0.30156	2.592	0.42896	7.86329	0.56016	7.15964		0.00308	22.0547	1.02952	22.2059	1.44812	6.75169
0.00312	0.55753	0.73328	7.55792				0.0156	8.29217	0.2598	-9.45124	--	--		0.00316	-17.009	0.00316	-17.009	0.3016	2.08593	0.429	7.3425	0.5602	6.74065		0.00312	22.0275	1.02956	22.1336	1.44816	6.12107
0.00316	0.5452	0.73332	7.65326				0.0158	9.02513	0.26	-5.87836	--	--		0.0032	-17.0149	0.0032	-17.0149	0.30164	1.57972	0.42904	6.8176	0.56024	6.32091		0.00316	21.9997	1.0296	22.0605	1.4482	5.48175
0.0032	0.53239	0.73336	7.7485				0.016	9.73131	0.2602	-2.16845	--	--		0.00324	-17.0212	0.00324	-17.0212	0.30168	1.07353	0.42908	6.28872	0.56028	5.9005		0.0032	21.9714	1.02964	21.9867	1.44824	4.83382
0.00324	0.51909	0.7334	7.84363				0.0162	10.416	0.2604	1.61447	--	--		0.00328	-17.0281	0.00328	-17.0281	0.30172	0.5675	0.42912	5.75597	0.56032	5.47947		0.00324	21.9425	1.02968	21.9121	1.44828	4.17738
0.00328	0.50531	0.73344	7.93865				0.0164	11.0846	0.2606	5.39972	--	--		0.00332	-17.0352	0.00332	-17.0352	0.30176	0.0618	0.42916	5.21948	0.56036	5.0579		0.00328	21.9129	1.02972	21.8367	1.44832	3.51257
0.00332	0.49104	0.73348	8.03356				0.0166	11.7415	0.2608	9.11206	--	--		0.00336	-17.0427	0.00336	-17.0427	0.3018	-0.44344	0.4292	4.67939	0.5604	4.63585		0.00332	21.8829	1.02976	21.7606	1.44836	2.83951
0.00336	0.47627	0.73352	8.12835				0.0168	12.3891	0.261	12.6745	--	--		0.0034	-17.0505	0.0034	-17.0505	0.30184	-0.94806	0.42924	4.13583	0.56044	4.21339		0.00336	21.8523	1.0298	21.6836	1.4484	2.15839
0.0034	0.46101	0.73356	8.22303				0.017	13.0269	0.2612	16.0115	--	--		0.00344	-17.0583	0.00344	-17.0583	0.30188	-1.45192	0.42928	3.58895	0.56048	3.79058		0.0034	21.821	1.02984	21.6059	1.44844	1.46937
0.00344	0.44524	0.7336	8.31758				0.0172	13.6515	0.2614	19.0526	--	--		0.00348	-17.0663	0.00348	-17.0663	0.30192	-1.95486	0.42932	3.03889	0.56052	3.36748		0.00344	21.7893	1.02988	21.5274	1.44848	0.77267
0.00348	0.42898	0.73364	8.41201				0.0174	14.2562	0.2616	21.7352	--	--		0.00352	-17.0743	0.00352	-17.0743	0.30196	-2.45674	0.42936	2.4858	0.56056	2.94415		0.00348	21.7569	1.02992	21.4481	1.44852	0.06852
0.00352	0.41221	0.73368	8.50632				0.0176	14.8316	0.2618	24.0077	--	--		0.00356	-17.0822	0.00356	-17.0822	0.302	-2.95742	0.4294	1.92984	0.5606	2.52067		0.00352	21.7241	1.02996	21.368	1.44856	-0.64283
0.00356	0.39492	0.73372	8.60049				0.0178	15.366	0.262	25.831	--	--		0.0036	-17.09	0.0036	-17.09	0.30204	-3.45675	0.42944	1.37117	0.56064	2.09708		0.00356	21.6906	1.03	21.2871	1.4486	-1.3611
0.0036	0.37713	0.73376	8.69454				0.018	15.8466	0.2622	27.1797	--	--		0.00364	-17.0976	0.00364	-17.0976	0.30208	-3.95458	0.42948	0.80994	0.56068	1.67345		0.0036	21.6566	1.03004	21.2053	1.44864	-2.08598
0.00364	0.35882	0.7338	8.78845				0.0182	16.2601	0.2624	28.0417	--	--		0.00368	-17.1049	0.00368	-17.1049	0.30212	-4.45078	0.42952	0.24634	0.56072	1.24984		0.00364	21.6221	1.03008	21.1227	1.44868	-2.81714
0.00368	0.33999	0.73384	8.88222				0.0184	16.5946	0.2626	28.4174	--	--		0.00372	-17.112	0.00372	-17.112	0.30216	-4.9452	0.42956	-0.31948	0.56076	0.8263		0.00368	21.587	1.03012	21.0393	1.44872	-3.5542
0.00372	0.32064	0.73388	8.97585				0.0186	16.8399	0.2628	28.3179	--	--		0.00376	-17.1186	0.00376	-17.1186	0.3022	-5.43771	0.4296	-0.88733	0.5608	0.40291		0.00372	21.5513	1.03016	20.955	1.44876	-4.29678
0.00376	0.30076	0.73392	9.06934				0.0188	16.9884	0.263	27.7621	--	--		0.0038	-17.1249	0.0038	-17.1249	0.30224	-5.92815	0.42964	-1.45703	0.56084	-0.02029		0.00376	21.5151	1.0302	20.8699	1.4488	-5.04444
0.0038	0.28036	0.73396	9.16268				0.019	17.0361	0.2632	26.7749	--	--		0.00384	-17.1306	0.00384	-17.1306	0.30228	-6.4164	0.42968	-2.02839	0.56088	-0.44323		0.0038	21.4784	1.03024	20.7839	1.44884	-5.79672
0.00384	0.25943	0.734	9.25587				0.0192	16.9821	0.2634	25.3842	--	--		0.00388	-17.1358	0.00388	-17.1358	0.30232	-6.9023	0.42972	-2.60123	0.56092	-0.86585		0.00384	21.4411	1.03028	20.697	1.44888	-6.55313
0.00388	0.23797	0.73404	9.34891				0.0194	16.8287	0.2636	23.6192	--	--		0.00392	-17.1404	0.00392	-17.1404	0.30236	-7.38574	0.42976	-3.17536	0.56096	-1.28811		0.00388	21.4033	1.03032	20.6092	1.44892	-7.31313
0.00392	0.21598	0.73408	9.4418				0.0196	16.5813	0.2638	21.509	--	--		0.00396	-17.1443	0.00396	-17.1443	0.3024	-7.86656	0.4298	-3.75057	0.561	-1.70993		0.00392	21.3649	1.03036	20.5206	1.44896	-8.07617
0.00396	0.19345	0.73412	9.53454				0.0198	16.2468	0.264	19.0823	--	--		0.004	-17.1476	0.004	-17.1476	0.30244	-8.34464	0.42984	-4.32667	0.56104	-2.13126		0.00396	21.326	1.0304	20.4311	1.449	-8.84163
0.004	0.17038	0.73416	9.62711				0.02	15.8336	0.2642	16.3676	--	--		0.00404	-17.1501	0.00404	-17.1501	0.30248	-8.81984	0.42988	-4.90346	0.56108	-2.55204		0.004	21.2866	1.03044	20.3407	1.44904	-9.6089
0.00404	0.14678	0.7342	9.71952				0.0202	15.35	0.2644	13.394	--	--		0.00408	-17.1517	0.00408	-17.1517	0.30252	-9.29202	0.42992	-5.48072	0.56112	-2.97221		0.00404	21.2467	1.03048	20.2493	1.44908	-10.3773
0.00408	0.12263	0.73424	9.81177				0.0204	14.8039	0.2646	10.1932	--	--		0.00412	-17.1526	0.00412	-17.1526	0.30256	-9.76105	0.42996	-6.05825	0.56116	-3.39172		0.00408	21.2062	1.03052	20.1571	1.44912	-11.1461
0.00412	0.09794	0.73428	9.90385				0.0206	14.2017	0.2648	6.80081	--	--		0.00416	-17.1526	0.00416	-17.1526	0.3026	-10.2268	0.43	-6.63584	0.5612	-3.81051		0.00412	21.1652	1.03056	20.064	1.44916	-11.9146
0.00416	0.0727	0.73432	9.99576				0.0208	13.5482	0.265	3.25829	--	--		0.0042	-17.1517	0.0042	-17.1517	0.30264	-10.6891	0.43004	-7.21326	0.56124	-4.2285		0.00416	21.1237	1.0306	19.9699	1.4492	-12.682
0.0042	0.04691	0.73436	10.0875				0.021	12.8463	0.2652	-0.38615	--	--		0.00424	-17.1498	0.00424	-17.1498	0.30268	-11.1479	0.43008	-7.79029	0.56128	-4.64566		0.0042	21.0816	1.03064	19.8749	1.44924	-13.4475
0.00424	0.02058	0.7344	10.1791				0.0212	12.0969	0.2654	-4.07697	--	--		0.00428	-17.1469	0.00428	-17.1469	0.30272	-11.6031	0.43012	-8.36672	0.56132	-5.06191		0.00424	21.039	1.03068	19.779	1.44928	-14.2102
0.00428	-0.00631	0.73444	10.2705				0.0214	11.2998	0.2656	-7.75169	--	--		0.00432	-17.143	0.00432	-17.143	0.30276	-12.0544	0.43016	-8.94233	0.56136	-5.47719		0.00428	20.996	1.03072	19.6821	1.44932	-14.9694
0.00432	-0.03375	0.73448	10.3617				0.0216	10.4536	0.2658	-11.3422	--	--		0.00436	-17.1381	0.00436	-17.1381	0.3028	-12.5018	0.4302	-9.51687	0.5614	-5.89145		0.00432	20.9524	1.03076	19.5843	1.44936	-15.724
0.00436	-0.06174	0.73452	10.4527				0.0218	9.55686	0.266	-14.7771	--	--		0.0044	-17.1322	0.0044	-17.1322	0.30284	-12.9452	0.43024	-10.0901	0.56144	-6.30463		0.00436	20.9083	1.0308	19.4855	1.4494	-16.4733
0.0044	-0.09028	0.73456	10.5435				0.022	8.60824	0.2662	-17.9842	--	--		0.00444	-17.1251	0.00444	-17.1251	0.30288	-13.3843	0.43028	-10.6619	0.56148	-6.71665		0.0044	20.8637	1.03084	19.3859	1.44944	-17.2161
0.00444	-0.11938	0.7346	10.6342				0.0222	7.60729	0.2664	-20.8944	--	--		0.00448	-17.1169	0.00448	-17.1169	0.30292	-13.8192	0.43032	-11.2319	0.56152	-7.12746		0.00444	20.8186	1.03088	19.2852	1.44948	-17.9517
0.00448	-0.14904	0.73464	10.7247				0.0224	6.55476	0.2666	-23.4445	--	--		0.00452	-17.1077	0.00452	-17.1077	0.30296	-14.2497	0.43036	-11.7999	0.56156	-7.53699		0.00448	20.773	1.03092	19.1836	1.44952	-18.6789
0.00452	-0.17926	0.73468	10.8149				0.0226	5.45275	0.2668	-25.5804	--	--		0.00456	-17.0972	0.00456	-17.0972	0.303	-14.6755	0.4304	-12.3657	0.5616	-7.94518		0.00452	20.7268	1.03096	19.0811	1.44956	-19.3968
0.00456	-0.21003	0.73472	10.905				0.0228	4.30475	0.267	-27.2598	--	--		0.0046	-17.0857	0.0046	-17.0857	0.30304	-15.0967	0.43044	-12.929	0.56164	-8.35197		0.00456	20.6803	1.031	18.9776	1.4496	-20.1044
0.0046	-0.24137	0.73476	10.9949				0.023	3.11539	0.2672	-28.4535	--	--		0.00464	-17.0729	0.00464	-17.0729	0.30308	-15.5132	0.43048	-13.4897	0.56168	-8.75729		0.0046	20.6332	1.03104	18.8731	1.44964	-20.8007
0.00464	-0.27326	0.7348	11.0846				0.0232	1.89017	0.2674	-29.1462	--	--		0.00468	-17.059	0.00468	-17.059	0.30312	-15.9247	0.43052	-14.0474	0.56172	-9.16107		0.00464	20.5856	1.03108	18.7677	1.44968	-21.4847
0.00468	-0.30572	0.73484	11.1741				0.0234	0.63509	0.2676	-29.3361	--	--		0.00472	-17.0439	0.00472	-17.0439	0.30316	-16.3311	0.43056	-14.6019	0.56176	-9.56325		0.00468	20.5375	1.03112	18.6613	1.44972	-22.1553
0.00472	-0.33874	0.73488	11.2634				0.0236	-0.64369	0.2678	-29.0332	--	--		0.00476	-17.0276	0.00476	-17.0276	0.3032	-16.7324	0.4306	-15.1531	0.5618	-9.96375		0.00472	20.4889	1.03116	18.554	1.44976	-22.8116
0.00476	-0.37232	0.73492	11.3525				0.0238	-1.94011	0.268	-28.2579	--	--		0.0048	-17.0102	0.0048	-17.0102	0.30324	-17.1285	0.43064	-15.7005	0.56184	-10.3625		0.00476	20.4399	1.0312	18.4457	1.4498	-23.4525
0.0048	-0.40646	0.73496	11.4413				0.024	-3.24832	0.2682	-27.0376	--	--		0.00484	-16.9916	0.00484	-16.9916	0.30328	-17.5191	0.43068	-16.2441	0.56188	-10.7595		0.0048	20.3904	1.03124	18.3365	1.44984	-24.0771
0.00484	-0.44117	0.735	11.53				0.0242	-4.56263	0.2684	-25.405	--	--		0.00488	-16.9718	0.00488	-16.9718	0.30332	-17.9043	0.43072	-16.7836	0.56192	-11.1545		0.00484	20.3404	1.03128	18.2263	1.44988	-24.6844
0.00488	-0.47644	0.73504	11.6184				0.0244	-5.87727	0.2686	-23.3949	--	--		0.00492	-16.9508	0.00492	-16.9508	0.30336	-18.2838	0.43076	-17.3187	0.56196	-11.5476		0.00488	20.2899	1.03132	18.1152	1.44992	-25.2734
0.00492	-0.51227	0.73508	11.7067				0.0246	-7.18603	0.2688	-21.0432	--	--		0.00496	-16.9287	0.00496	-16.9287	0.3034	-18.6576	0.4308	-17.8492	0.562	-11.9387		0.00492	20.239	1.03136	18.0031	1.44996	-25.8433
0.00496	-0.54867	0.73512	11.7947				0.0248	-8.48183	0.269	-18.3851	--	--		0.005	-16.9054	0.005	-16.9054	0.30344	-19.0255	0.43084	-18.3748	0.56204	-12.3277		0.00496	20.1876	1.0314	17.8901	1.45	-26.3932
0.005	-0.58562	0.73516	11.8825				0.025	-9.75624	0.2692	-15.4553	--	--		0.00504	-16.8809	0.00504	-16.8809	0.30348	-19.3875	0.43088	-18.8954	0.56208	-12.7145		0.005	20.1357	1.03144	17.7761	1.45004	-26.9222
0.00504	-0.62315	0.7352	11.9701				0.0252	-10.9991	0.2694	-12.2885	--	--		0.00508	-16.8554	0.00508	-16.8554	0.30352	-19.7435	0.43092	-19.4107	0.56212	-13.0991		0.00504	20.0834	1.03148	17.6612	1.45008	-27.4296
0.00508	-0.66123	0.73524	12.0575				0.0254	-12.1985	0.2696	-8.92051	--	--		0.00512	-16.8287	0.00512	-16.8287	0.30356	-20.0932	0.43096	-19.9203	0.56216	-13.4813		0.00508	20.0306	1.03152	17.5454	1.45012	-27.9145
0.00512	-0.69987	0.73528	12.1446				0.0256	-13.3405	0.2698	-5.38984	--	--		0.00516	-16.8009	0.00516	-16.8009	0.3036	-20.4367	0.431	-20.4243	0.5622	-13.8611		0.00512	19.9773	1.03156	17.4287	1.45016	-28.3764
0.00516	-0.73908	0.73532	12.2315				0.0258	-14.4095	0.27	-1.73956	--	--		0.0052	-16.7721	0.0052	-16.7721	0.30364	-20.7738	0.43104	-20.9222	0.56224	-14.2385		0.00516	19.9236	1.0316	17.311	1.4502	-28.8144
0.0052	-0.77885	0.73536	12.3182				0.026	-15.3891	0.2702	1.98138	--	--		0.00524	-16.7422	0.00524	-16.7422	0.30368	-21.1044	0.43108	-21.4139	0.56228	-14.6132		0.0052	19.8695	1.03164	17.1925	1.45024	-29.2281
0.00524	-0.81918	0.7354	12.4047				0.0262	-16.2624	0.2704	5.71722	--	--		0.00528	-16.7113	0.00528	-16.7113	0.30372	-21.4284	0.43112	-21.8991	0.56232	-14.9854		0.00524	19.8149	1.03168	17.073	1.45028	-29.6169
0.00528	-0.86007	0.73544	12.4909				0.0264	-17.0131	0.2706	9.40535	--	--		0.00532	-16.6793	0.00532	-16.6793	0.30376	-21.7457	0.43116	-22.3777	0.56236	-15.3548		0.00528	19.7598	1.03172	16.9526	1.45032	-29.9804
0.00532	-0.90151	0.73548	12.5769				0.0266	-17.6267	0.2708	12.9772	--	--		0.00536	-16.6464	0.00536	-16.6464	0.3038	-22.0562	0.4312	-22.8493	0.5624	-15.7213		0.00532	19.7043	1.03176	16.8314	1.45036	-30.3181
0.00536	-0.94352	0.73552	12.6626				0.0268	-18.0908	0.271	16.3602	--	--		0.0054	-16.6125	0.0054	-16.6125	0.30384	-22.3598	0.43124	-23.3138	0.56244	-16.0851		0.00536	19.6484	1.0318	16.7093	1.4504	-30.6297
0.0054	-0.98608	0.73556	12.7482				0.027	-18.3968	0.2712	19.4805	--	--		0.00544	-16.5777	0.00544	-16.5777	0.30388	-22.6564	0.43128	-23.771	0.56248	-16.4458		0.0054	19.5921	1.03184	16.5863	1.45044	-30.915
0.00544	-1.02919	0.7356	12.8334				0.0272	-18.5396	0.2714	22.2661	--	--		0.00548	-16.542	0.00548	-16.542	0.30392	-22.9459	0.43132	-24.2207	0.56252	-16.8035		0.00544	19.5353	1.03188	16.4625	1.45048	-31.1737
0.00548	-1.07286	0.73564	12.9185				0.0274	-18.518	0.2716	24.6511	--	--		0.00552	-16.5055	0.00552	-16.5055	0.30396	-23.2282	0.43136	-24.6627	0.56256	-17.158		0.00548	19.478	1.03192	16.3378	1.45052	-31.4057
0.00552	-1.11708	0.73568	13.0033				0.0276	-18.3348	0.2718	26.579	--	--		0.00556	-16.468	0.00556	-16.468	0.304	-23.5032	0.4314	-25.0967	0.5626	-17.5093		0.00552	19.4204	1.03196	16.2123	1.45056	-31.6109
0.00556	-1.16186	0.73572	13.0878				0.0278	-17.9962	0.272	28.006	--	--		0.0056	-16.4298	0.0056	-16.4298	0.30404	-23.7708	0.43144	-25.5225	0.56264	-17.8573		0.00556	19.3623	1.032	16.0859	1.4506	-31.7895
0.0056	-1.20718	0.73576	13.1721				0.028	-17.511	0.2722	28.9033	--	--		0.00564	-16.3908	0.00564	-16.3908	0.30408	-24.031	0.43148	-25.94	0.56268	-18.2019		0.0056	19.3038	1.03204	15.9588	1.45064	-31.9414
0.00564	-1.25305	0.7358	13.2562				0.0282	-16.8895	0.2724	29.2588	--	--		0.00568	-16.3511	0.00568	-16.3511	0.30412	-24.2836	0.43152	-26.3491	0.56272	-18.5429		0.00564	19.2449	1.03208	15.8308	1.45068	-32.0668
0.00568	-1.29947	0.73584	13.34				0.0284	-16.1426	0.2726	29.0768	--	--		0.00572	-16.3106	0.00572	-16.3106	0.30416	-24.5286	0.43156	-26.7494	0.56276	-18.8804		0.00568	19.1856	1.03212	15.7021	1.45072	-32.166
0.00572	-1.34644	0.73588	13.4235				0.0286	-15.2811	0.2728	28.3774	--	--		0.00576	-16.2695	0.00576	-16.2695	0.3042	-24.7658	0.4316	-27.1408	0.5628	-19.2143		0.00572	19.1259	1.03216	15.5726	1.45076	-32.2392
0.00576	-1.39394	0.73592	13.5068				0.0288	-14.3143	0.273	27.1943	--	--		0.0058	-16.2278	0.0058	-16.2278	0.30424	-24.9953	0.43164	-27.5232	0.56284	-19.5444		0.00576	19.0657	1.0322	15.4423	1.4508	-32.2868
0.0058	-1.44199	0.73596	13.5899				0.029	-13.25	0.2732	25.5717	--	--		0.00584	-16.1854	0.00584	-16.1854	0.30428	-25.2168	0.43168	-27.8964	0.56288	-19.8706		0.0058	19.0052	1.03224	15.3112	1.45084	-32.3092
0.00584	-1.49057	0.736	13.6727				0.0292	-12.0941	0.2734	23.5609	--	--		0.00588	-16.1425	0.00588	-16.1425	0.30432	-25.4303	0.43172	-28.2601	0.56292	-20.1929		0.00584	18.9442	1.03228	15.1795	1.45088	-32.3068
0.00588	-1.53969	0.73604	13.7552				0.0294	-10.8505	0.2736	21.217	--	--		0.00592	-16.099	0.00592	-16.099	0.30436	-25.6358	0.43176	-28.6144	0.56296	-20.5111		0.00588	18.8829	1.03232	15.047	1.45092	-32.2801
0.00592	-1.58935	0.73608	13.8375				0.0296	-9.52217	0.2738	18.5951	--	--		0.00596	-16.0551	0.00596	-16.0551	0.3044	-25.8332	0.4318	-28.9589	0.563	-20.8253		0.00592	18.8211	1.03236	14.9138	1.45096	-32.2298
0.00596	-1.63953	0.73612	13.9195				0.0298	-8.11145	0.274	15.7481	--	--		0.006	-16.0106	0.006	-16.0106	0.30444	-26.0223	0.43184	-29.2936	0.56304	-21.1352		0.00596	18.7589	1.0324	14.7799	1.451	-32.1565
0.006	-1.69025	0.73616	14.0012				0.03	-6.62125	0.2742	12.7246	--	--		0.00604	-15.9658	0.00604	-15.9658	0.30448	-26.2032	0.43188	-29.6183	0.56308	-21.4408		0.006	18.6964	1.03244	14.6453	1.45104	-32.0607
0.00604	-1.74149	0.7362	14.0827				0.0302	-5.05593	0.2744	9.56791	--	--		0.00608	-15.9206	0.00608	-15.9206	0.30452	-26.3758	0.43192	-29.9329	0.56312	-21.7421		0.00604	18.6335	1.03248	14.5101	1.45108	-31.9432
0.00608	-1.79325	0.73624	14.1639				0.0304	-3.4223	0.2746	6.31645	--	--		0.00612	-15.875	0.00612	-15.875	0.30456	-26.5399	0.43196	-30.2372	0.56316	-22.0388		0.00608	18.5702	1.03252	14.3742	1.45112	-31.8047
0.00612	-1.84554	0.73628	14.2448				0.0306	-1.73023	0.2748	3.00446	--	--		0.00616	-15.8291	0.00616	-15.8291	0.3046	-26.6955	0.432	-30.5312	0.5632	-22.331		0.00612	18.5065	1.03256	14.2377	1.45116	-31.6459
0.00616	-1.89834	0.73632	14.3255				0.0308	0.00691	0.275	-0.33626	--	--		0.0062	-15.7829	0.0062	-15.7829	0.30464	-26.8426	0.43204	-30.8147	0.56324	-22.6185		0.00616	18.4424	1.0326	14.1005	1.4512	-31.4676
0.0062	-1.95166	0.73636	14.4059				0.031	1.77229	0.2752	-3.6745	--	--		0.00624	-15.7365	0.00624	-15.7365	0.30468	-26.9811	0.43208	-31.0876	0.56328	-22.9013		0.0062	18.3779	1.03264	13.9628	1.45124	-31.2706
0.00624	-2.00549	0.7364	14.4861				0.0312	3.54599	0.2754	-6.97771	--	--		0.00628	-15.6899	0.00628	-15.6899	0.30472	-27.111	0.43212	-31.3498	0.56332	-23.1792		0.00624	18.3131	1.03268	13.8244	1.45128	-31.0555
0.00628	-2.05983	0.73644	14.566				0.0314	5.30573	0.2756	-10.2105	--	--		0.00632	-15.6431	0.00632	-15.6431	0.30476	-27.2321	0.43216	-31.6012	0.56336	-23.4522		0.00628	18.2479	1.03272	13.6855	1.45132	-30.8233
0.00632	-2.11467	0.73648	14.6455				0.0316	7.02791	0.2758	-13.3335	--	--		0.00636	-15.5961	0.00636	-15.5961	0.3048	-27.3444	0.4322	-31.8417	0.5634	-23.7202		0.00632	18.1824	1.03276	13.546	1.45136	-30.5746
0.00636	-2.17002	0.73652	14.7248				0.0318	8.68881	0.276	-16.3037	--	--		0.0064	-15.549	0.0064	-15.549	0.30484	-27.448	0.43224	-32.0713	0.56344	-23.9831		0.00636	18.1164	1.0328	13.4059	1.4514	-30.3103
0.0064	-2.22586	0.73656	14.8039				0.032	10.2658	0.2762	-19.0746	--	--		0.00644	-15.5019	0.00644	-15.5019	0.30488	-27.5426	0.43228	-32.2898	0.56348	-24.2408		0.0064	18.0501	1.03284	13.2653	1.45144	-30.0311
0.00644	-2.2822	0.7366	14.8826				0.0322	11.7385	0.2764	-21.5986	--	--		0.00648	-15.4547	0.00648	-15.4547	0.30492	-27.6284	0.43232	-32.4971	0.56352	-24.4932		0.00644	17.9835	1.03288	13.1242	1.45148	-29.7377
0.00648	-2.33903	0.73664	14.9611				0.0324	13.0895	0.2766	-23.8285	--	--		0.00652	-15.4074	0.00652	-15.4074	0.30496	-27.7052	0.43236	-32.6933	0.56356	-24.7402		0.00648	17.9165	1.03292	12.9826	1.45152	-29.431
0.00652	-2.39635	0.73668	15.0393				0.0326	14.3052	0.2768	-25.7207	--	--		0.00656	-15.3602	0.00656	-15.3602	0.305	-27.773	0.4324	-32.8782	0.5636	-24.9818		0.00652	17.8491	1.03296	12.8405	1.45156	-29.1115
0.00656	-2.45416	0.73672	15.1173				0.0328	15.376	0.277	-27.2378	--	--		0.0066	-15.313	0.0066	-15.313	0.30504	-27.8318	0.43244	-33.0519	0.56364	-25.2178		0.00656	17.7814	1.033	12.6979	1.4516	-28.78
0.0066	-2.51244	0.73676	15.1949				0.033	16.2958	0.2772	-28.3514	--	--		0.00664	-15.2659	0.00664	-15.2659	0.30508	-27.8815	0.43248	-33.2141	0.56368	-25.4483		0.0066	17.7134	1.03304	12.5549	1.45164	-28.4371
0.00664	-2.5712	0.7368	15.2722				0.0332	17.0619	0.2774	-29.0437	--	--		0.00668	-15.2188	0.00668	-15.2188	0.30512	-27.9221	0.43252	-33.365	0.56372	-25.673		0.00664	17.645	1.03308	12.4113	1.45168	-28.0834
0.00668	-2.63043	0.73684	15.3493				0.0334	17.6739	0.2776	-29.3091	--	--		0.00672	-15.1719	0.00672	-15.1719	0.30516	-27.9536	0.43256	-33.5045	0.56376	-25.8919		0.00668	17.5762	1.03312	12.2674	1.45172	-27.7195
0.00672	-2.69013	0.73688	15.4261				0.0336	18.1331	0.2778	-29.1541	--	--		0.00676	-15.125	0.00676	-15.125	0.3052	-27.976	0.4326	-33.6326	0.5638	-26.105		0.00672	17.5071	1.03316	12.123	1.45176	-27.3459
0.00676	-2.75029	0.73692	15.5026				0.0338	18.4414	0.278	-28.5967	--	--		0.0068	-15.0784	0.0068	-15.0784	0.30524	-27.9891	0.43264	-33.7492	0.56384	-26.3121		0.00676	17.4377	1.0332	11.9782	1.4518	-26.9631
0.0068	-2.81091	0.73696	15.5788				0.034	18.6006	0.2782	-27.6648	--	--		0.00684	-15.0319	0.00684	-15.0319	0.30528	-27.9931	0.43268	-33.8543	0.56388	-26.5133		0.0068	17.368	1.03324	11.833	1.45184	-26.5715
0.00684	-2.87199	0.737	15.6547				0.0342	18.6115	0.2784	-26.3937	--	--		0.00688	-14.9856	0.00688	-14.9856	0.30532	-27.9879	0.43272	-33.9479	0.56392	-26.7083		0.00684	17.2979	1.03328	11.6874	1.45188	-26.1716
0.00688	-2.93352	0.73704	15.7303				0.0344	18.4739	0.2786	-24.8233	--	--		0.00692	-14.9395	0.00692	-14.9395	0.30536	-27.9735	0.43276	-34.0301	0.56396	-26.8972		0.00688	17.2275	1.03332	11.5414	1.45192	-25.7638
0.00692	-2.99549	0.73708	15.8056				0.0346	18.1869	0.2788	-22.9948	--	--		0.00696	-14.8936	0.00696	-14.8936	0.3054	-27.9498	0.4328	-34.1008	0.564	-27.0799		0.00692	17.1567	1.03336	11.395	1.45196	-25.3483
0.00696	-3.05791	0.73712	15.8806				0.0348	17.7483	0.279	-20.9485	--	--		0.007	-14.848	0.007	-14.848	0.30544	-27.9169	0.43284	-34.16	0.56404	-27.2562		0.00696	17.0856	1.0334	11.2482	1.452	-24.9254
0.007	-3.12076	0.73716	15.9554				0.035	17.1563	0.2792	-18.7207	--	--		0.00704	-14.8026	0.00704	-14.8026	0.30548	-27.8747	0.43288	-34.2078	0.56408	-27.4262		0.007	17.0143	1.03344	11.1011	1.45204	-24.4954
0.00704	-3.18404	0.7372	16.0298				0.0352	16.4096	0.2794	-16.3431	--	--		0.00708	-14.7575	0.00708	-14.7575	0.30552	-27.8234	0.43292	-34.2442	0.56412	-27.5898		0.00704	16.9426	1.03348	10.9537	1.45208	-24.0584
0.00708	-3.24775	0.73724	16.104				0.0354	15.5082	0.2796	-13.8412	--	--		0.00712	-14.7127	0.00712	-14.7127	0.30556	-27.7628	0.43296	-34.2691	0.56416	-27.7468		0.00708	16.8705	1.03352	10.8059	1.45212	-23.6147
0.00712	-3.31188	0.73728	16.1778				0.0356	14.4545	0.2798	-11.235	--	--		0.00716	-14.6682	0.00716	-14.6682	0.3056	-27.6929	0.433	-34.2828	0.5642	-27.8973		0.00712	16.7982	1.03356	10.6578	1.45216	-23.1642
0.00716	-3.37643	0.73732	16.2514				0.0358	13.2538	0.28	-8.54003	--	--		0.0072	-14.6239	0.0072	-14.6239	0.30564	-27.6138	0.43304	-34.2851	0.56424	-28.0412		0.00716	16.7255	1.0336	10.5093	1.4522	-22.7071
0.0072	-3.44139	0.73736	16.3246				0.036	11.9146	0.2802	-5.76896	--	--		0.00724	-14.58	0.00724	-14.58	0.30568	-27.5255	0.43308	-34.2762	0.56428	-28.1783		0.0072	16.6526	1.03364	10.3605	1.45224	-22.2435
0.00724	-3.50676	0.7374	16.3976				0.0362	10.4486	0.2804	-2.93381	--	--		0.00728	-14.5364	0.00728	-14.5364	0.30572	-27.4281	0.43312	-34.256	0.56432	-28.3088		0.00724	16.5794	1.03368	10.2115	1.45228	-21.7734
0.00728	-3.57252	0.73744	16.4703				0.0364	8.87046	0.2806	-0.04813	--	--		0.00732	-14.4931	0.00732	-14.4931	0.30576	-27.3214	0.43316	-34.2247	0.56436	-28.4324		0.00728	16.5058	1.03372	10.0621	1.45232	-21.2966
0.00732	-3.63869	0.73748	16.5426				0.0366	7.1972	0.2808	2.87098	--	--		0.00736	-14.4501	0.00736	-14.4501	0.3058	-27.2056	0.4332	-34.1823	0.5644	-28.5493		0.00732	16.4319	1.03376	9.91234	1.45236	-20.8132
0.00736	-3.70524	0.73752	16.6146				0.0368	5.44757	0.281	5.8013	--	--		0.0074	-14.4074	0.0074	-14.4074	0.30584	-27.0807	0.43324	-34.1289	0.56444	-28.6592		0.00736	16.3578	1.0338	9.76233	1.4524	-20.3231
0.0074	-3.77218	0.73756	16.6864				0.037	3.64113	0.2812	8.71462	--	--		0.00744	-14.365	0.00744	-14.365	0.30588	-26.9467	0.43328	-34.0646	0.56448	-28.7622		0.0074	16.2833	1.03384	9.612	1.45244	-19.8263
0.00744	-3.8395	0.7376	16.7578				0.0372	1.79735	0.2814	11.5767	--	--		0.00748	-14.323	0.00748	-14.323	0.30592	-26.8036	0.43332	-33.9894	0.56452	-28.8582		0.00744	16.2086	1.03388	9.46138	1.45248	-19.3225
0.00748	-3.90719	0.73764	16.829				0.0374	-0.06507	0.2816	14.3481	--	--		0.00752	-14.2813	0.00752	-14.2813	0.30596	-26.6515	0.43336	-33.9034	0.56456	-28.9472		0.00748	16.1336	1.03392	9.31046	1.45252	-18.8116
0.00752	-3.97525	0.73768	16.8998				0.0376	-1.92873	0.2818	16.9855	--	--		0.00756	-14.2399	0.00756	-14.2399	0.306	-26.4904	0.4334	-33.8067	0.5646	-29.0291		0.00752	16.0582	1.03396	9.15923	1.45256	-18.2936
0.00756	-4.04367	0.73772	16.9703				0.0378	-3.77779	0.282	19.4442	--	--		0.0076	-14.1987	0.0076	-14.1987	0.30604	-26.3204	0.43344	-33.6994	0.56464	-29.1039		0.00756	15.9826	1.034	9.00771	1.4526	-17.7682
0.0076	-4.11245	0.73776	17.0405				0.038	-5.59791	0.2822	21.6803	--	--		0.00764	-14.1579	0.00764	-14.1579	0.30608	-26.1415	0.43348	-33.5815	0.56468	-29.1715		0.0076	15.9068	1.03404	8.85588	1.45264	-17.2353
0.00764	-4.18157	0.7378	17.1104				0.0382	-7.37597	0.2824	23.6535	--	--		0.00768	-14.1174	0.00768	-14.1174	0.30612	-25.9537	0.43352	-33.4533	0.56472	-29.2321		0.00764	15.8306	1.03408	8.70375	1.45268	-16.6947
0.00768	-4.25104	0.73784	17.18				0.0384	-9.09952	0.2826	25.3294	--	--		0.00772	-14.0771	0.00772	-14.0771	0.30616	-25.7572	0.43356	-33.3148	0.56476	-29.2854		0.00768	15.7541	1.03412	8.55131	1.45272	-16.1462
0.00772	-4.32085	0.73788	17.2493				0.0386	-10.7562	0.2828	26.6818	--	--		0.00776	-14.0371	0.00776	-14.0371	0.3062	-25.5519	0.4336	-33.166	0.5648	-29.3315		0.00772	15.6774	1.03416	8.39856	1.45276	-15.5897
0.00776	-4.391	0.73792	17.3183				0.0388	-12.3332	0.283	27.6938	--	--		0.0078	-13.9974	0.0078	-13.9974	0.30624	-25.3379	0.43364	-33.0072	0.56484	-29.3703		0.00776	15.6004	1.0342	8.2455	1.4528	-15.0249
0.0078	-4.46147	0.73796	17.3869				0.039	-13.8165	0.2832	28.3583	--	--		0.00784	-13.958	0.00784	-13.958	0.30628	-25.1154	0.43368	-32.8384	0.56488	-29.4019		0.0078	15.5231	1.03424	8.09212	1.45284	-14.4518
0.00784	-4.53225	0.738	17.4553				0.0392	-15.1911	0.2834	28.6783	--	--		0.00788	-13.9187	0.00788	-13.9187	0.30632	-24.8842	0.43372	-32.6598	0.56492	-29.4261		0.00784	15.4456	1.03428	7.93841	1.45288	-13.8701
0.00788	-4.60335	0.73804	17.5233				0.0394	-16.4407	0.2836	28.6657	--	--		0.00792	-13.8797	0.00792	-13.8797	0.30636	-24.6446	0.43376	-32.4713	0.56496	-29.4431		0.00788	15.3678	1.03432	7.78437	1.45292	-13.2797
0.00792	-4.67476	0.73808	17.591				0.0396	-17.5482	0.2838	28.3398	--	--		0.00796	-13.8409	0.00796	-13.8409	0.3064	-24.3966	0.4338	-32.2733	0.565	-29.4528		0.00792	15.2897	1.03436	7.62999	1.45296	-12.6804
0.00796	-4.74647	0.73812	17.6584				0.0398	-18.4966	0.284	27.7253	--	--		0.008	-13.8023	0.008	-13.8023	0.30644	-24.1403	0.43384	-32.0658	0.56504	-29.4551		0.00796	15.2114	1.0344	7.47526	1.453	-12.0722
0.008	-4.81847	0.73816	17.7255				0.04	-19.2696	0.2842	26.85	--	--		0.00804	-13.7638	0.00804	-13.7638	0.30648	-23.8757	0.43388	-31.8489	0.56508	-29.4501		0.008	15.1328	1.03444	7.32017	1.45304	-11.4548
0.00804	-4.89076	0.7382	17.7923				0.0402	-19.8533	0.2844	25.7426	--	--		0.00808	-13.7255	0.00808	-13.7255	0.30652	-23.603	0.43392	-31.6228	0.56512	-29.4377		0.00804	15.054	1.03448	7.16472	1.45308	-10.8282
0.00808	-4.96334	0.73824	17.8588				0.0404	-20.2367	0.2846	24.4308	--	--		0.00812	-13.6874	0.00812	-13.6874	0.30656	-23.3222	0.43396	-31.3876	0.56516	-29.418		0.00808	14.9749	1.03452	7.00889	1.45312	-10.1922
0.00812	-5.03618	0.73828	17.9249				0.0406	-20.4133	0.2848	22.9395	--	--		0.00816	-13.6494	0.00816	-13.6494	0.3066	-23.0333	0.434	-31.1434	0.5652	-29.3909		0.00812	14.8955	1.03456	6.85267	1.45316	-9.5469
0.00816	-5.10929	0.73832	17.9907				0.0408	-20.3814	0.285	21.2896	--	--		0.0082	-13.6114	0.0082	-13.6114	0.30664	-22.7366	0.43404	-30.8903	0.56524	-29.3564		0.00816	14.8159	1.0346	6.69606	1.4532	-8.89211
0.0082	-5.18267	0.73836	18.0562				0.041	-20.1449	0.2852	19.4977	--	--		0.00824	-13.5736	0.00824	-13.5736	0.30668	-22.4321	0.43408	-30.6286	0.56528	-29.3147		0.0082	14.7361	1.03464	6.53903	1.45324	-8.22783
0.00824	-5.2563	0.7384	18.1214				0.0412	-19.7126	0.2854	17.5759	--	--		0.00828	-13.5358	0.00828	-13.5358	0.30672	-22.1199	0.43412	-30.3583	0.56532	-29.2656		0.00824	14.6559	1.03468	6.38158	1.45328	-7.55404
0.00828	-5.33017	0.73844	18.1863				0.0414	-19.0984	0.2856	15.5327	--	--		0.00832	-13.498	0.00832	-13.498	0.30676	-21.8	0.43416	-30.0796	0.56536	-29.2091		0.00828	14.5756	1.03472	6.22369	1.45332	-6.87074
0.00832	-5.40429	0.73848	18.2508				0.0416	-18.3195	0.2858	13.3737	--	--		0.00836	-13.4603	0.00836	-13.4603	0.3068	-21.4727	0.4342	-29.7926	0.5654	-29.1454		0.00832	14.495	1.03476	6.06535	1.45336	-6.17796
0.00836	-5.47863	0.73852	18.3151				0.0418	-17.3955	0.286	11.1035	--	--		0.0084	-13.4225	0.0084	-13.4225	0.30684	-21.138	0.43424	-29.4975	0.56544	-29.0743		0.00836	14.4141	1.0348	5.90655	1.4534	-5.47575
0.0084	-5.55321	0.73856	18.379				0.042	-16.3469	0.2862	8.72638	--	--		0.00844	-13.3848	0.00844	-13.3848	0.30688	-20.796	0.43428	-29.1944	0.56548	-28.9959		0.0084	14.3331	1.03484	5.74726	1.45344	-4.76419
0.00844	-5.628	0.7386	18.4426				0.0422	-15.1929	0.2864	6.24862	--	--		0.00848	-13.3469	0.00848	-13.3469	0.30692	-20.4468	0.43432	-28.8834	0.56552	-28.9103		0.00844	14.2517	1.03488	5.58747	1.45348	-4.04336
0.00848	-5.70301	0.73864	18.5058				0.0424	-13.9505	0.2866	3.67933	--	--		0.00852	-13.3091	0.00852	-13.3091	0.30696	-20.0905	0.43436	-28.5647	0.56556	-28.8174		0.00848	14.1702	1.03492	5.42717	1.45352	-3.31341
0.00852	-5.77822	0.73868	18.5688				0.0426	-12.6332	0.2868	1.03163	--	--		0.00856	-13.2711	0.00856	-13.2711	0.307	-19.7273	0.4344	-28.2385	0.5656	-28.7173		0.00852	14.0884	1.03496	5.26634	1.45356	-2.57448
0.00856	-5.85363	0.73872	18.6314				0.0428	-11.25	0.287	-1.67662	--	--		0.0086	-13.233	0.0086	-13.233	0.30704	-19.3573	0.43444	-27.9048	0.56564	-28.61		0.00856	14.0064	1.035	5.10496	1.4536	-1.82677
0.0086	-5.92923	0.73876	18.6937				0.043	-9.80562	0.2872	-4.42264	--	--		0.00864	-13.1948	0.00864	-13.1948	0.30708	-18.9806	0.43448	-27.5639	0.56568	-28.4956		0.0086	13.9241	1.03504	4.94301	1.45364	-1.07047
0.00864	-6.00501	0.7388	18.7556				0.0432	-8.30082	0.2874	-7.17885	--	--		0.00868	-13.1563	0.00868	-13.1563	0.30712	-18.5973	0.43452	-27.2158	0.56572	-28.374		0.00864	13.8416	1.03508	4.78048	1.45368	-0.30585
0.00868	-6.08097	0.73884	18.8172				0.0434	-6.73332	0.2876	-9.91349	--	--		0.00872	-13.1178	0.00872	-13.1178	0.30716	-18.2075	0.43456	-26.8608	0.56576	-28.2452		0.00868	13.7589	1.03512	4.61735	1.45372	0.46683
0.00872	-6.1571	0.73888	18.8786				0.0436	-5.09931	0.2878	-12.5915	--	--		0.00876	-13.079	0.00876	-13.079	0.3072	-17.8115	0.4346	-26.4989	0.5658	-28.1094		0.00872	13.676	1.03516	4.4536	1.45376	1.24725
0.00876	-6.23339	0.73892	18.9395				0.0438	-3.39522	0.288	-15.176	--	--		0.0088	-13.04	0.0088	-13.04	0.30724	-17.4092	0.43464	-26.1303	0.56584	-27.9666		0.00876	13.5928	1.0352	4.28921	1.4538	2.03506
0.0088	-6.30983	0.73896	19.0002				0.044	-1.61954	0.2882	-17.6291	--	--		0.00884	-13.0007	0.00884	-13.0007	0.30728	-17.0009	0.43468	-25.7552	0.56588	-27.8168		0.0088	13.5094	1.03524	4.12416	1.45384	2.82987
0.00884	-6.38642	0.739	19.0605				0.0442	0.22539	0.2884	-19.9144	--	--		0.00888	-12.9612	0.00888	-12.9612	0.30732	-16.5867	0.43472	-25.3736	0.56592	-27.66		0.00884	13.4258	1.03528	3.95843	1.45388	3.63127
0.00888	-6.46315	0.73904	19.1205				0.0444	2.13194	0.2886	-21.9974	--	--		0.00892	-12.9214	0.00892	-12.9214	0.30736	-16.1667	0.43476	-24.9858	0.56596	-27.4963		0.00888	13.342	1.03532	3.792	1.45392	4.4388
0.00892	-6.54001	0.73908	19.1802				0.0446	4.0862	0.2888	-23.8477	--	--		0.00896	-12.8812	0.00896	-12.8812	0.3074	-15.7411	0.4348	-24.5919	0.566	-27.3257		0.00892	13.2579	1.03536	3.62486	1.45396	5.25194
0.00896	-6.61699	0.73912	19.2395				0.0448	6.06763	0.289	-25.44	--	--		0.009	-12.8408	0.009	-12.8408	0.30744	-15.31	0.43484	-24.1919	0.56604	-27.1483		0.00896	13.1736	1.0354	3.45697	1.454	6.07016
0.009	-6.69409	0.73916	19.2985				0.045	8.04935	0.2892	-26.7545	--	--		0.00904	-12.7999	0.00904	-12.7999	0.30748	-14.8735	0.43488	-23.7861	0.56608	-26.9642		0.009	13.0891	1.03544	3.28833	1.45404	6.89287
0.00904	-6.7713	0.7392	19.3572				0.0452	9.99912	0.2894	-27.7784	--	--		0.00908	-12.7587	0.00908	-12.7587	0.30752	-14.4319	0.43492	-23.3747	0.56612	-26.7733		0.00904	13.0044	1.03548	3.11891	1.45408	7.71944
0.00908	-6.84861	0.73924	19.4155				0.0454	11.8809	0.2896	-28.5052	--	--		0.00912	-12.7172	0.00912	-12.7172	0.30756	-13.9852	0.43496	-22.9576	0.56616	-26.5757		0.00908	12.9195	1.03552	2.9487	1.45412	8.54919
0.00912	-6.92602	0.73928	19.4735				0.0456	13.6569	0.2898	-28.9351	--	--		0.00916	-12.6752	0.00916	-12.6752	0.3076	-13.5335	0.435	-22.5351	0.5662	-26.3715		0.00912	12.8344	1.03556	2.77766	1.45416	9.38141
0.00916	-7.00351	0.73932	19.5312				0.0458	15.2898	0.29	-29.074	--	--		0.0092	-12.6328	0.0092	-12.6328	0.30764	-13.0772	0.43504	-22.1073	0.56624	-26.1607		0.00916	12.7491	1.0356	2.60579	1.4542	10.2153
0.0092	-7.08108	0.73936	19.5886				0.046	16.7452	0.2902	-28.933	--	--		0.00924	-12.5899	0.00924	-12.5899	0.30768	-12.6162	0.43508	-21.6744	0.56628	-25.9434		0.0092	12.6635	1.03564	2.43307	1.45424	11.0501
0.00924	-7.15872	0.7394	19.6456				0.0462	17.9936	0.2904	-28.527	--	--		0.00928	-12.5466	0.00928	-12.5466	0.30772	-12.1508	0.43512	-21.2364	0.56632	-25.7197		0.00924	12.5778	1.03568	2.25946	1.45428	11.8849
0.00928	-7.23642	0.73944	19.7022				0.0464	19.0125	0.2906	-27.8733	--	--		0.00932	-12.5028	0.00932	-12.5028	0.30776	-11.6812	0.43516	-20.7935	0.56636	-25.4895		0.00928	12.4918	1.03572	2.08496	1.45432	12.7189
0.00932	-7.31418	0.73948	19.7586				0.0466	19.7873	0.2908	-26.9903	--	--		0.00936	-12.4585	0.00936	-12.4585	0.3078	-11.2074	0.4352	-20.3458	0.5664	-25.2531		0.00932	12.4056	1.03576	1.90955	1.45436	13.551
0.00936	-7.39198	0.73952	19.8146				0.0468	20.3123	0.291	-25.8963	--	--		0.0094	-12.4137	0.0094	-12.4137	0.30784	-10.7296	0.43524	-19.8936	0.56644	-25.0103		0.00936	12.3193	1.0358	1.7332	1.4544	14.3804
0.0094	-7.46983	0.73956	19.8703				0.047	20.5904	0.2912	-24.6081	--	--		0.00944	-12.3684	0.00944	-12.3684	0.30788	-10.248	0.43528	-19.4368	0.56648	-24.7614		0.0094	12.2327	1.03584	1.5559	1.45444	15.2058
0.00944	-7.5477	0.7396	19.9256				0.0472	20.6323	0.2914	-23.1403	--	--		0.00948	-12.3226	0.00948	-12.3226	0.30792	-9.76285	0.43532	-18.9756	0.56652	-24.5062		0.00944	12.1459	1.03588	1.37763	1.45448	16.0264
0.00948	-7.62561	0.73964	19.9806				0.0474	20.4553	0.2916	-21.5045	--	--		0.00952	-12.2762	0.00952	-12.2762	0.30796	-9.27418	0.43536	-18.5101	0.56656	-24.245		0.00948	12.0589	1.03592	1.19838	1.45452	16.841
0.00952	-7.70352	0.73968	20.0352				0.0476	20.0815	0.2918	-19.7097	--	--		0.00956	-12.2293	0.00956	-12.2293	0.308	-8.78219	0.4354	-18.0406	0.5666	-23.9778		0.00952	11.9718	1.03596	1.01812	1.45456	17.6484
0.00956	-7.78145	0.73972	20.0896				0.0478	19.5357	0.292	-17.7627	--	--		0.0096	-12.1818	0.0096	-12.1818	0.30804	-8.28707	0.43544	-17.567	0.56664	-23.7047		0.00956	11.8844	1.036	0.83683	1.4546	18.4475
0.0096	-7.85938	0.73976	20.1435				0.048	18.843	0.2922	-15.6683	--	--		0.00964	-12.1337	0.00964	-12.1337	0.30808	-7.78897	0.43548	-17.0895	0.56668	-23.4256		0.0096	11.7968	1.03604	0.65452	1.45464	19.237
0.00964	-7.9373	0.7398	20.1972				0.0482	18.0272	0.2924	-13.4312	--	--		0.00968	-12.0851	0.00968	-12.0851	0.30812	-7.28806	0.43552	-16.6083	0.56672	-23.1407		0.00964	11.709	1.03608	0.47114	1.45468	20.0158
0.00968	-8.01521	0.73984	20.2505				0.0484	17.1086	0.2926	-11.0568	--	--		0.00972	-12.0359	0.00972	-12.0359	0.30816	-6.78452	0.43556	-16.1234	0.56676	-22.8501		0.00968	11.6211	1.03612	0.28671	1.45472	20.7826
0.00972	-8.09309	0.73988	20.3034				0.0486	16.1032	0.2928	-8.55311	--	--		0.00976	-11.9861	0.00976	-11.9861	0.3082	-6.27851	0.4356	-15.635	0.5668	-22.5538		0.00972	11.5329	1.03616	0.10119	1.45476	21.536
0.00976	-8.17094	0.73992	20.356				0.0488	15.0214	0.293	-5.93183	--	--		0.0098	-11.9357	0.0098	-11.9357	0.30824	-5.7702	0.43564	-15.1432	0.56684	-22.2519		0.00976	11.4445	1.0362	-0.08543	1.4548	22.275
0.0098	-8.24876	0.73996	20.4083				0.049	13.8684	0.2932	-3.2095	--	--		0.00984	-11.8847	0.00984	-11.8847	0.30828	-5.25976	0.43568	-14.6481	0.56688	-21.9445		0.0098	11.356	1.03624	-0.27315	1.45484	22.9981
0.00984	-8.32653	0.74	20.4602				0.0492	12.6439	0.2934	-0.40821	--	--		0.00988	-11.8331	0.00988	-11.8331	0.30832	-4.74738	0.43572	-14.1498	0.56692	-21.6316		0.00984	11.2673	1.03628	-0.46199	1.45488	23.7041
0.00988	-8.40424	0.74004	20.5118				0.0494	11.3437	0.2936	2.44414	--	--		0.00992	-11.7808	0.00992	-11.7808	0.30836	-4.23321	0.43576	-13.6484	0.56696	-21.3134		0.00988	11.1783	1.03632	-0.65196	1.45492	24.3917
0.00992	-8.4819	0.74008	20.563				0.0496	9.96077	0.2938	5.31429	--	--		0.00996	-11.728	0.00996	-11.728	0.3084	-3.71744	0.4358	-13.1441	0.567	-20.9898		0.00992	11.0892	1.03636	-0.84308	1.45496	25.0597
0.00996	-8.55948	0.74012	20.6139				0.0498	8.48687	0.294	8.1645	--	--		0.01	-11.6746	0.01	-11.6746	0.30844	-3.20024	0.43584	-12.637	0.56704	-20.661		0.00996	10.9999	1.0364	-1.03534	1.455	25.7068
0.01	-8.63699	0.74016	20.6645				0.05	6.91426	0.2942	10.954	--	--		0.01004	-11.6205	0.01004	-11.6205	0.30848	-2.68178	0.43588	-12.1271	0.56708	-20.327		0.01	10.9104	1.03644	-1.22876	1.45504	26.3317
0.01004	-8.71441	0.7402	20.7147				0.0502	5.23755	0.2944	13.6408	--	--		0.01008	-11.5659	0.01008	-11.5659	0.30852	-2.16223	0.43592	-11.6146	0.56712	-19.988		0.01004	10.8207	1.03648	-1.42335	1.45508	26.9334
0.01008	-8.79174	0.74024	20.7645				0.0504	3.45516	0.2946	16.1836	--	--		0.01012	-11.5106	0.01012	-11.5106	0.30856	-1.64179	0.43596	-11.0996	0.56716	-19.644		0.01008	10.7308	1.03652	-1.61911	1.45512	27.5107
0.01012	-8.86897	0.74028	20.814				0.0506	1.57065	0.2948	18.5443	--	--		0.01016	-11.4548	0.01016	-11.4548	0.3086	-1.12061	0.436	-10.5822	0.5672	-19.295		0.01012	10.6407	1.03656	-1.81606	1.45516	28.0623
0.01016	-8.94609	0.74032	20.8632				0.0508	-0.40644	0.295	20.6891	--	--		0.0102	-11.3983	0.0102	-11.3983	0.30864	-0.59888	0.43604	-10.0625	0.56724	-18.9412		0.01016	10.5505	1.0366	-2.01418	1.4552	28.5874
0.0102	-9.02309	0.74036	20.912				0.051	-2.46019	0.2952	22.5907	--	--		0.01024	-11.3412	0.01024	-11.3412	0.30868	-0.07677	0.43608	-9.54069	0.56728	-18.5826		0.0102	10.46	1.03664	-2.21349	1.45524	29.0849
0.01024	-9.09997	0.7404	20.9604				0.0512	-4.56835	0.2954	24.2292	--	--		0.01028	-11.2836	0.01028	-11.2836	0.30872	0.44554	0.43612	-9.01677	0.56732	-18.2193		0.01024	10.3694	1.03668	-2.41399	1.45528	29.5538
0.01028	-9.17672	0.74044	21.0085				0.0514	-6.70287	0.2956	25.5921	--	--		0.01032	-11.2253	0.01032	-11.2253	0.30876	0.96787	0.43616	-8.49089	0.56736	-17.8514		0.01028	10.2786	1.03672	-2.61569	1.45532	29.9932
0.01032	-9.25333	0.74048	21.0563				0.0516	-8.83085	0.2958	26.6746	--	--		0.01036	-11.1665	0.01036	-11.1665	0.3088	1.49005	0.4362	-7.96316	0.5674	-17.479		0.01032	10.1876	1.03676	-2.81857	1.45536	30.4025
0.01036	-9.3298	0.74052	21.1037				0.0518	-10.9159	0.296	27.4785	--	--		0.0104	-11.1071	0.0104	-11.1071	0.30884	2.0119	0.43624	-7.43369	0.56744	-17.1021		0.01036	10.0964	1.0368	-3.02264	1.4554	30.7808
0.0104	-9.40611	0.74056	21.1507				0.052	-12.9195	0.2962	28.0107	--	--		0.01044	-11.0471	0.01044	-11.0471	0.30888	2.53324	0.43628	-6.90258	0.56748	-16.7208		0.0104	10.0051	1.03684	-3.2279	1.45544	31.1274
0.01044	-9.48225	0.7406	21.1974				0.0522	-14.8032	0.2964	28.282	--	--		0.01048	-10.9866	0.01048	-10.9866	0.30892	3.0539	0.43632	-6.36995	0.56752	-16.3353		0.01044	9.91353	1.03688	-3.43435	1.45548	31.4419
0.01048	-9.55823	0.74064	21.2437				0.0524	-16.5297	0.2966	28.3049	--	--		0.01052	-10.9255	0.01052	-10.9255	0.30896	3.57369	0.43636	-5.83591	0.56756	-15.9456		0.01048	9.8218	1.03692	-3.64197	1.45552	31.7238
0.01052	-9.63403	0.74068	21.2897				0.0526	-18.0651	0.2968	28.0919	--	--		0.01056	-10.864	0.01056	-10.864	0.309	4.09245	0.4364	-5.30055	0.5676	-15.5517		0.01052	9.72989	1.03696	-3.85077	1.45556	31.9727
0.01056	-9.70964	0.74072	21.3353				0.0528	-19.3799	0.297	27.654	--	--		0.0106	-10.8018	0.0106	-10.8018	0.30904	4.61	0.43644	-4.764	0.56764	-15.1538		0.01056	9.6378	1.037	-4.06074	1.4556	32.1882
0.0106	-9.78507	0.74076	21.3806				0.053	-20.4509	0.2972	26.9998	--	--		0.01064	-10.7392	0.01064	-10.7392	0.30908	5.12615	0.43648	-4.22636	0.56768	-14.752		0.0106	9.54553	1.03704	-4.27187	1.45564	32.3703
0.01064	-9.86029	0.7408	21.4255				0.0532	-21.2611	0.2974	26.1347	--	--		0.01068	-10.676	0.01068	-10.676	0.30912	5.64074	0.43652	-3.68774	0.56772	-14.3462		0.01064	9.45308	1.03708	-4.48414	1.45568	32.5188
0.01068	-9.9353	0.74084	21.47				0.0534	-21.8013	0.2976	25.0611	--	--		0.01072	-10.6123	0.01072	-10.6123	0.30916	6.15359	0.43656	-3.14825	0.56776	-13.9367		0.01068	9.36045	1.03712	-4.69756	1.45572	32.6337
0.01072	-10.0101	0.74088	21.5142				0.0536	-22.0692	0.2978	23.7789	--	--		0.01076	-10.5482	0.01076	-10.5482	0.3092	6.66452	0.4366	-2.60801	0.5678	-13.5236		0.01072	9.26764	1.03716	-4.9121	1.45576	32.7151
0.01076	-10.0847	0.74092	21.558				0.0538	-22.0694	0.298	22.2865	--	--		0.0108	-10.4836	0.0108	-10.4836	0.30924	7.17336	0.43664	-2.06712	0.56784	-13.1067		0.01076	9.17465	1.0372	-5.12775	1.4558	32.7631
0.0108	-10.159	0.74096	21.6015				0.054	-21.8129	0.2982	20.5826	--	--		0.01084	-10.4185	0.01084	-10.4185	0.30928	7.67993	0.43668	-1.52571	0.56788	-12.6864		0.0108	9.08148	1.03724	-5.34451	1.45584	32.7781
0.01084	-10.2331	0.741	21.6446				0.0542	-21.3156	0.2984	18.6674	--	--		0.01088	-10.353	0.01088	-10.353	0.30932	8.18406	0.43672	-0.98388	0.56792	-12.2626		0.01084	8.98813	1.03728	-5.56235	1.45588	32.7605
0.01088	-10.307	0.74104	21.6873				0.0544	-20.597	0.2986	16.5444	--	--		0.01092	-10.287	0.01092	-10.287	0.30936	8.68558	0.43676	-0.44175	0.56796	-11.8355		0.01088	8.8946	1.03732	-5.78125	1.45592	32.7105
0.01092	-10.3806	0.74108	21.7297				0.0546	-19.6792	0.2988	14.2219	--	--		0.01096	-10.2207	0.01096	-10.2207	0.3094	9.18431	0.4368	0.10056	0.568	-11.4051		0.01092	8.80089	1.03736	-6.0012	1.45596	32.6289
0.01096	-10.454	0.74112	21.7717				0.0548	-18.5847	0.299	11.7136	--	--		0.011	-10.1539	0.011	-10.1539	0.30944	9.68008	0.43684	0.64294	0.56804	-10.9716		0.01096	8.70701	1.0374	-6.22218	1.456	32.5161
0.011	-10.527	0.74116	21.8133				0.055	-17.3357	0.2992	9.0398	--	--		0.01104	-10.0867	0.01104	-10.0867	0.30948	10.1727	0.43688	1.18527	0.56808	-10.5349		0.011	8.61294	1.03744	-6.44417	1.45604	32.3729
0.01104	-10.5999	0.7412	21.8545				0.0552	-15.9524	0.2994	6.22679	--	--		0.01108	-10.0191	0.01108	-10.0191	0.30952	10.6621	0.43692	1.72743	0.56812	-10.0953		0.01104	8.5187	1.03748	-6.66714	1.45608	32.2
0.01108	-10.6724	0.74124	21.8954				0.0554	-14.4523	0.2996	3.30668	--	--		0.01112	-9.95122	0.01112	-9.95122	0.30956	11.1479	0.43696	2.26929	0.56816	-9.65277		0.01108	8.42428	1.03752	-6.89107	1.45612	31.9982
0.01112	-10.7447	0.74128	21.9359				0.0556	-12.8499	0.2998	0.31634	--	--		0.01116	-9.88294	0.01116	-9.88294	0.3096	11.6302	0.437	2.81074	0.5682	-9.20744		0.01112	8.32968	1.03756	-7.11594	1.45616	31.7683
0.01116	-10.8166	0.74132	21.9761				0.0558	-11.1563	0.3	-2.70399	--	--		0.0112	-9.81432	0.0112	-9.81432	0.30964	12.1086	0.43704	3.35165	0.56824	-8.75939		0.01116	8.23491	1.0376	-7.34172	1.4562	31.5112
0.0112	-10.8882	0.74136	22.0159				0.056	-9.37988	0.3002	-5.7123	--	--		0.01124	-9.74537	0.01124	-9.74537	0.30968	12.583	0.43708	3.89189	0.56828	-8.30873		0.0112	8.13996	1.03764	-7.56839	1.45624	31.2278
0.01124	-10.9596	0.7414	22.0553				0.0562	-7.52694	0.3004	-8.66644	--	--		0.01128	-9.6761	0.01128	-9.6761	0.30972	13.0533	0.43712	4.43134	0.56832	-7.85555		0.01124	8.04483	1.03768	-7.7959	1.45628	30.919
0.01128	-11.0306	0.74144	22.0943				0.0564	-5.60286	0.3006	-11.5257	--	--		0.01132	-9.60654	0.01132	-9.60654	0.30976	13.5193	0.43716	4.96987	0.56836	-7.39994		0.01128	7.94952	1.03772	-8.02425	1.45632	30.586
0.01132	-11.1013	0.74148	22.1329				0.0566	-3.61332	0.3008	-14.2524	--	--		0.01136	-9.53668	0.01136	-9.53668	0.3098	13.9808	0.4372	5.50734	0.5684	-6.94201		0.01132	7.85404	1.03776	-8.25338	1.45636	30.2296
0.01136	-11.1717	0.74152	22.1712				0.0568	-1.56574	0.301	-16.8124	--	--		0.0114	-9.46655	0.0114	-9.46655	0.30984	14.4377	0.43724	6.04364	0.56844	-6.48184		0.01136	7.75838	1.0378	-8.48328	1.4564	29.8508
0.0114	-11.2417	0.74156	22.2091				0.057	0.52948	0.3012	-19.1766	--	--		0.01144	-9.39615	0.01144	-9.39615	0.30988	14.8897	0.43728	6.57862	0.56848	-6.01954		0.0114	7.66254	1.03784	-8.71391	1.45644	29.4506
0.01144	-11.3114	0.7416	22.2466				0.0572	2.65789	0.3014	-21.3207	--	--		0.01148	-9.32551	0.01148	-9.32551	0.30992	15.3368	0.43732	7.11214	0.56852	-5.55521		0.01144	7.56652	1.03788	-8.94523	1.45648	29.03
0.01148	-11.3808	0.74164	22.2837				0.0574	4.80033	0.3016	-23.2255	--	--		0.01152	-9.25462	0.01152	-9.25462	0.30996	15.7788	0.43736	7.64408	0.56856	-5.08895		0.01148	7.47033	1.03792	-9.17722	1.45652	28.59
0.01152	-11.4497	0.74168	22.3205				0.0576	6.93271	0.3018	-24.8767	--	--		0.01156	-9.1835	0.01156	-9.1835	0.31	16.2155	0.4374	8.1743	0.5686	-4.62086		0.01152	7.37396	1.03796	-9.40982	1.45656	28.1314
0.01156	-11.5183	0.74172	22.3569				0.0578	9.02636	0.302	-26.264	--	--		0.0116	-9.11216	0.0116	-9.11216	0.31004	16.6468	0.43744	8.70265	0.56864	-4.15105		0.01156	7.27742	1.038	-9.64302	1.4566	27.6553
0.0116	-11.5866	0.74176	22.3928				0.058	11.0488	0.3022	-27.3814	--	--		0.01164	-9.04062	0.01164	-9.04062	0.31008	17.0724	0.43748	9.229	0.56868	-3.67962		0.0116	7.18069	1.03804	-9.87676	1.45664	27.1624
0.01164	-11.6545	0.7418	22.4284				0.0582	12.9653	0.3024	-28.2261	--	--		0.01168	-8.96887	0.01168	-8.96887	0.31012	17.4923	0.43752	9.75319	0.56872	-3.20668		0.01164	7.0838	1.03808	-10.111	1.45668	26.6537
0.01168	-11.722	0.74184	22.4636				0.0584	14.7403	0.3026	-28.7979	--	--		0.01172	-8.89694	0.01172	-8.89694	0.31016	17.9063	0.43756	10.2751	0.56876	-2.73233		0.01168	6.98672	1.03812	-10.3457	1.45672	26.1298
0.01172	-11.7891	0.74188	22.4984				0.0586	16.3396	0.3028	-29.0993	--	--		0.01176	-8.82483	0.01176	-8.82483	0.3102	18.3142	0.4376	10.7946	0.5688	-2.25668		0.01172	6.88947	1.03816	-10.5809	1.45676	25.5916
0.01176	-11.8558	0.74192	22.5329				0.0588	17.7325	0.303	-29.1348	--	--		0.0118	-8.75254	0.0118	-8.75254	0.31024	18.716	0.43764	11.3114	0.56884	-1.77985		0.01176	6.79204	1.0382	-10.8164	1.4568	25.0396
0.0118	-11.9221	0.74196	22.5669				0.059	18.8934	0.3032	-28.9109	--	--		0.01184	-8.6801	0.01184	-8.6801	0.31028	19.1113	0.43768	11.8256	0.56888	-1.30195		0.0118	6.69443	1.03824	-11.0523	1.45684	24.4745
0.01184	-11.988	0.742	22.6005				0.0592	19.8037	0.3034	-28.4355	--	--		0.01188	-8.60749	0.01188	-8.60749	0.31032	19.5002	0.43772	12.3368	0.56892	-0.82308		0.01184	6.59664	1.03828	-11.2884	1.45688	23.8969
0.01188	-12.0535	0.74204	22.6338				0.0594	20.4528	0.3036	-27.7183	--	--		0.01192	-8.53473	0.01192	-8.53473	0.31036	19.8824	0.43776	12.845	0.56896	-0.34336		0.01188	6.49868	1.03832	-11.5249	1.45692	23.3073
0.01192	-12.1185	0.74208	22.6666				0.0596	20.8384	0.3038	-26.7701	--	--		0.01196	-8.46183	0.01196	-8.46183	0.3104	20.2578	0.4378	13.3501	0.569	0.1371		0.01192	6.40054	1.03836	-11.7615	1.45696	22.7061
0.01196	-12.1832	0.74212	22.6991				0.0598	20.9669	0.304	-25.6026	--	--		0.012	-8.38879	0.012	-8.38879	0.31044	20.6262	0.43784	13.8517	0.56904	0.61817		0.01196	6.30223	1.0384	-11.9983	1.457	22.0936
0.012	-12.2474	0.74216	22.7311				0.06	20.8519	0.3042	-24.2284	--	--		0.01204	-8.31561	0.01204	-8.31561	0.31048	20.9876	0.43788	14.3499	0.56908	1.09974		0.012	6.20374	1.03844	-12.2352	1.45704	21.4702
0.01204	-12.3111	0.7422	22.7628				0.0602	20.5133	0.3044	-22.66	--	--		0.01208	-8.2423	0.01208	-8.2423	0.31052	21.3417	0.43792	14.8445	0.56912	1.58169		0.01204	6.10507	1.03848	-12.4721	1.45708	20.8361
0.01208	-12.3745	0.74224	22.794				0.0604	19.975	0.3046	-20.9101	--	--		0.01212	-8.16887	0.01212	-8.16887	0.31056	21.6885	0.43796	15.3352	0.56916	2.0639		0.01208	6.00622	1.03852	-12.7091	1.45712	20.1914
0.01212	-12.4374	0.74228	22.8249				0.0606	19.263	0.3048	-18.9907	--	--		0.01216	-8.0953	0.01216	-8.0953	0.3106	22.0278	0.438	15.8219	0.5692	2.54625		0.01212	5.90719	1.03856	-12.9461	1.45716	19.5364
0.01216	-12.4998	0.74232	22.8554				0.0608	18.4026	0.305	-16.9131	--	--		0.0122	-8.02162	0.0122	-8.02162	0.31064	22.3594	0.43804	16.3045	0.56924	3.02861		0.01216	5.80799	1.0386	-13.183	1.4572	18.8711
0.0122	-12.5617	0.74236	22.8854				0.061	17.4168	0.3052	-14.6883	--	--		0.01224	-7.9478	0.01224	-7.9478	0.31068	22.6833	0.43808	16.7828	0.56928	3.51086		0.0122	5.70861	1.03864	-13.4198	1.45724	18.1955
0.01224	-12.6232	0.7424	22.915				0.0612	16.324	0.3054	-12.3263	--	--		0.01228	-7.87387	0.01228	-7.87387	0.31072	22.9993	0.43812	17.2567	0.56932	3.99288		0.01224	5.60905	1.03868	-13.6564	1.45728	17.5097
0.01228	-12.6842	0.74244	22.9442				0.0614	15.1369	0.3056	-9.83767	--	--		0.01232	-7.79981	0.01232	-7.79981	0.31076	23.3073	0.43816	17.7259	0.56936	4.47452		0.01228	5.50932	1.03872	-13.8927	1.45732	16.8134
0.01232	-12.7448	0.74248	22.973				0.0616	13.862	0.3058	-7.2334	--	--		0.01236	-7.72563	0.01236	-7.72563	0.3108	23.6072	0.4382	18.1904	0.5694	4.95567		0.01232	5.4094	1.03876	-14.1288	1.45736	16.1067
0.01236	-12.8048	0.74252	23.0014				0.0618	12.4996	0.306	-4.52635	--	--		0.0124	-7.65132	0.0124	-7.65132	0.31084	23.8988	0.43824	18.65	0.56944	5.4362		0.01236	5.30931	1.0388	-14.3646	1.4574	15.3894
0.0124	-12.8644	0.74256	23.0294				0.062	11.0447	0.3062	-1.73205	--	--		0.01244	-7.57687	0.01244	-7.57687	0.31088	24.182	0.43828	19.1044	0.56948	5.91597		0.0124	5.20904	1.03884	-14.6	1.45744	14.6614
0.01244	-12.9235	0.7426	23.057				0.0622	9.48843	0.3064	1.13026	--	--		0.01248	-7.5023	0.01248	-7.5023	0.31092	24.4567	0.43832	19.5536	0.56952	6.39485		0.01244	5.10859	1.03888	-14.8349	1.45748	13.9225
0.01248	-12.9821	0.74264	23.0841				0.0624	7.82063	0.3066	4.03683	--	--		0.01252	-7.42758	0.01252	-7.42758	0.31096	24.7228	0.43836	19.9974	0.56956	6.87271		0.01248	5.00797	1.03892	-15.0694	1.45752	13.1725
0.01252	-13.0402	0.74268	23.1109				0.0626	6.03174	0.3068	6.9588	--	--		0.01256	-7.35273	0.01256	-7.35273	0.311	24.9801	0.4384	20.4355	0.5696	7.3494		0.01252	4.90716	1.03896	-15.3034	1.45756	12.4114
0.01256	-13.0977	0.74272	23.1372				0.0628	4.11554	0.307	9.86219	--	--		0.0126	-7.27772	0.0126	-7.27772	0.31104	25.2287	0.43844	20.868	0.56964	7.8248		0.01256	4.80618	1.039	-15.5367	1.4576	11.6388
0.0126	-13.1548	0.74276	23.1631				0.063	2.07145	0.3072	12.7082	--	--		0.01264	-7.20256	0.01264	-7.20256	0.31108	25.4683	0.43848	21.2945	0.56968	8.29876		0.0126	4.70502	1.03904	-15.7695	1.45764	10.8547
0.01264	-13.2113	0.7428	23.1885				0.0632	-0.09358	0.3074	15.4541	--	--		0.01268	-7.12724	0.01268	-7.12724	0.31112	25.6988	0.43852	21.7149	0.56972	8.77114		0.01264	4.60368	1.03908	-16.0016	1.45768	10.0589
0.01268	-13.2673	0.74284	23.2136				0.0634	-2.36373	0.3076	18.0549	--	--		0.01272	-7.05174	0.01272	-7.05174	0.31116	25.9202	0.43856	22.1292	0.56976	9.24182		0.01268	4.50216	1.03912	-16.2329	1.45772	9.25134
0.01272	-13.3228	0.74288	23.2382				0.0636	-4.71378	0.3078	20.4649	--	--		0.01276	-6.97607	0.01276	-6.97607	0.3112	26.1323	0.4386	22.537	0.5698	9.71063		0.01272	4.40046	1.03916	-16.4634	1.45776	8.4319
0.01276	-13.3777	0.74292	23.2623				0.0638	-7.10938	0.308	22.6401	--	--		0.0128	-6.90021	0.0128	-6.90021	0.31124	26.3351	0.43864	22.9383	0.56984	10.1774		0.01276	4.29859	1.0392	-16.6931	1.4578	7.60056
0.0128	-13.4322	0.74296	23.2861				0.064	-9.5082	0.3082	24.5405	--	--		0.01284	-6.82415	0.01284	-6.82415	0.31128	26.5285	0.43868	23.333	0.56988	10.6421		0.0128	4.19654	1.03924	-16.9219	1.45784	6.7573
0.01284	-13.486	0.743	23.3094				0.0642	-11.8618	0.3084	26.132	--	--		0.01288	-6.74788	0.01288	-6.74788	0.31132	26.7123	0.43872	23.7207	0.56992	11.1045		0.01284	4.0943	1.03928	-17.1498	1.45788	5.90219
0.01288	-13.5393	0.74304	23.3323				0.0644	-14.1181	0.3086	27.389	--	--		0.01292	-6.6714	0.01292	-6.6714	0.31136	26.8866	0.43876	24.1015	0.56996	11.5645		0.01288	3.99189	1.03932	-17.3767	1.45792	5.03533
0.01292	-13.5921	0.74308	23.3547				0.0646	-16.2242	0.3088	28.2953	--	--		0.01296	-6.59468	0.01296	-6.59468	0.3114	27.0511	0.4388	24.475	0.57	12.0218		0.01292	3.8893	1.03936	-17.6026	1.45796	4.15688
0.01296	-13.6443	0.74312	23.3767				0.0648	-18.1297	0.309	28.8451	--	--		0.013	-6.51772	0.013	-6.51772	0.31144	27.2059	0.43884	24.8413	0.57004	12.4765		0.01296	3.78654	1.0394	-17.8274	1.458	3.26708
0.013	-13.696	0.74316	23.3983				0.065	-19.7893	0.3092	29.0435	--	--		0.01304	-6.44051	0.01304	-6.44051	0.31148	27.3508	0.43888	25.2002	0.57008	12.9283		0.013	3.68359	1.03944	-18.0511	1.45804	2.36621
0.01304	-13.7471	0.7432	23.4194				0.0652	-21.1654	0.3094	28.9052	--	--		0.01308	-6.36302	0.01308	-6.36302	0.31152	27.4858	0.43892	25.5514	0.57012	13.377		0.01304	3.58046	1.03948	-18.2735	1.45808	1.45464
0.01308	-13.7976	0.74324	23.44				0.0654	-22.2303	0.3096	28.4538	--	--		0.01312	-6.28526	0.01312	-6.28526	0.31156	27.6108	0.43896	25.8949	0.57016	13.8226		0.01308	3.47716	1.03952	-18.4948	1.45812	0.5328
0.01312	-13.8476	0.74328	23.4603				0.0656	-22.9674	0.3098	27.7197	--	--		0.01316	-6.20719	0.01316	-6.20719	0.3116	27.7258	0.439	26.2305	0.5702	14.2649		0.01312	3.37368	1.03956	-18.7148	1.45816	-0.39881
0.01316	-13.8969	0.74332	23.48				0.0658	-23.3713	0.31	26.7373	--	--		0.0132	-6.12882	0.0132	-6.12882	0.31164	27.8307	0.43904	26.558	0.57024	14.7037		0.01316	3.27002	1.0396	-18.9334	1.4582	-1.33959
0.0132	-13.9457	0.74336	23.4994				0.066	-23.4478	0.3102	25.5431	--	--		0.01324	-6.05012	0.01324	-6.05012	0.31168	27.9253	0.43908	26.8774	0.57028	15.1389		0.0132	3.16618	1.03964	-19.1507	1.45824	-2.2889
0.01324	-13.9939	0.7434	23.5182				0.0662	-23.2127	0.3104	24.1724	--	--		0.01328	-5.97108	0.01328	-5.97108	0.31172	28.0098	0.43912	27.1885	0.57032	15.5703		0.01324	3.06216	1.03968	-19.3666	1.45828	-3.24601
0.01328	-14.0416	0.74344	23.5367				0.0664	-22.6895	0.3106	22.6575	--	--		0.01332	-5.89168	0.01332	-5.89168	0.31176	28.084	0.43916	27.4912	0.57036	15.9978		0.01328	2.95796	1.03972	-19.5811	1.45832	-4.2101
0.01332	-14.0886	0.74348	23.5546				0.0666	-21.9075	0.3108	21.0253	--	--		0.01336	-5.81191	0.01336	-5.81191	0.3118	28.1478	0.4392	27.7853	0.5704	16.4213		0.01332	2.85359	1.03976	-19.794	1.45836	-5.1803
0.01336	-14.1351	0.74352	23.5721				0.0668	-20.899	0.311	19.2962	--	--		0.0134	-5.73176	0.0134	-5.73176	0.31184	28.2013	0.43924	28.0708	0.57044	16.8405		0.01336	2.74904	1.0398	-20.0054	1.4584	-6.15566
0.0134	-14.1809	0.74356	23.5892				0.067	-19.6971	0.3112	17.4835	--	--		0.01344	-5.6512	0.01344	-5.6512	0.31188	28.2443	0.43928	28.3474	0.57048	17.2554		0.0134	2.64431	1.03984	-20.2152	1.45844	-7.13517
0.01344	-14.2262	0.7436	23.6058				0.0672	-18.3328	0.3114	15.5933	--	--		0.01348	-5.57021	0.01348	-5.57021	0.31192	28.277	0.43932	28.6152	0.57052	17.6658		0.01344	2.5394	1.03988	-20.4234	1.45848	-8.11773
0.01348	-14.2708	0.74364	23.6219				0.0674	-16.8335	0.3116	13.6255	--	--		0.01352	-5.4888	0.01352	-5.4888	0.31196	28.2991	0.43936	28.8739	0.57056	18.0715		0.01348	2.43432	1.03992	-20.63	1.45852	-9.1022
0.01352	-14.3148	0.74368	23.6375				0.0676	-15.2215	0.3118	11.5751	--	--		0.01356	-5.40692	0.01356	-5.40692	0.312	28.3108	0.4394	29.1235	0.5706	18.4724		0.01352	2.32906	1.03996	-20.8348	1.45856	-10.0874
0.01356	-14.3583	0.74372	23.6527				0.0678	-13.5137	0.312	9.43454	--	--		0.0136	-5.32458	0.0136	-5.32458	0.31204	28.3119	0.43944	29.3638	0.57064	18.8684		0.01356	2.22362	1.04	-21.0379	1.4586	-11.072
0.0136	-14.4011	0.74376	23.6674				0.068	-11.7213	0.3122	7.19555	--	--		0.01364	-5.24174	0.01364	-5.24174	0.31208	28.3025	0.43948	29.5948	0.57068	19.2593		0.0136	2.11801	1.04004	-21.2393	1.45864	-12.0547
0.01364	-14.4433	0.7438	23.6816				0.0682	-9.85082	0.3124	4.85169	--	--		0.01368	-5.15841	0.01368	-5.15841	0.31212	28.2826	0.43952	29.8163	0.57072	19.645		0.01364	2.01221	1.04008	-21.4388	1.45868	-13.0342
0.01368	-14.4849	0.74384	23.6954				0.0684	-7.90541	0.3126	2.40056	--	--		0.01372	-5.07455	0.01372	-5.07455	0.31216	28.252	0.43956	30.0284	0.57076	20.0252		0.01368	1.90625	1.04012	-21.6365	1.45872	-14.0091
0.01372	-14.5258	0.74388	23.7087				0.0686	-5.88661	0.3128	-0.15421	--	--		0.01376	-4.99015	0.01376	-4.99015	0.3122	28.211	0.4396	30.2308	0.5708	20.4		0.01372	1.8001	1.04016	-21.8323	1.45876	-14.9779
0.01376	-14.5661	0.74392	23.7215				0.0688	-3.7963	0.313	-2.80158	--	--		0.0138	-4.9052	0.0138	-4.9052	0.31224	28.1593	0.43964	30.4235	0.57084	20.7691		0.01376	1.69378	1.0402	-22.0262	1.4588	-15.9392
0.0138	-14.6059	0.74396	23.7338				0.069	-1.63872	0.3132	-5.52223	--	--		0.01384	-4.81968	0.01384	-4.81968	0.31228	28.0971	0.43968	30.6064	0.57088	21.1323		0.0138	1.58729	1.04024	-22.2181	1.45884	-16.8914
0.01384	-14.6449	0.744	23.7456				0.0692	0.57786	0.3134	-8.28837	--	--		0.01388	-4.73357	0.01388	-4.73357	0.31232	28.0243	0.43972	30.7794	0.57092	21.4897		0.01384	1.48062	1.04028	-22.4081	1.45888	-17.8332
0.01388	-14.6834	0.74404	23.757				0.0694	2.83968	0.3136	-11.0643	--	--		0.01392	-4.64685	0.01392	-4.64685	0.31236	27.941	0.43976	30.9425	0.57096	21.841		0.01388	1.37378	1.04032	-22.5961	1.45892	-18.7629
0.01392	-14.7212	0.74408	23.7678				0.0696	5.12673	0.3138	-13.8077	--	--		0.01396	-4.55952	0.01396	-4.55952	0.3124	27.8472	0.4398	31.0957	0.571	22.1861		0.01392	1.26676	1.04036	-22.782	1.45896	-19.679
0.01396	-14.7583	0.74412	23.7782				0.0698	7.41251	0.314	-16.4711	--	--		0.014	-4.47155	0.014	-4.47155	0.31244	27.7429	0.43984	31.2387	0.57104	22.5248		0.01396	1.15957	1.0404	-22.9659	1.459	-20.58
0.014	-14.7949	0.74416	23.7881				0.07	9.66453	0.3142	-19.0044	--	--		0.01404	-4.38293	0.01404	-4.38293	0.31248	27.628	0.43988	31.3717	0.57108	22.8571		0.014	1.05221	1.04044	-23.1477	1.45904	-21.4644
0.01404	-14.8308	0.7442	23.7975				0.0702	11.8454	0.3144	-21.3575	--	--		0.01408	-4.29364	0.01408	-4.29364	0.31252	27.5028	0.43992	31.4945	0.57112	23.1827		0.01404	0.94467	1.04048	-23.3273	1.45908	-22.3306
0.01408	-14.866	0.74424	23.8064				0.0704	13.9143	0.3146	-23.4824	--	--		0.01412	-4.20368	0.01412	-4.20368	0.31256	27.3671	0.43996	31.6071	0.57116	23.5017		0.01408	0.83696	1.04052	-23.5049	1.45912	-23.1772
0.01412	-14.9006	0.74428	23.8148				0.0706	15.8292	0.3148	-25.3363	--	--		0.01416	-4.11302	0.01416	-4.11302	0.3126	27.2211	0.44	31.7094	0.5712	23.8138		0.01412	0.72908	1.04056	-23.6803	1.45916	-24.0027
0.01416	-14.9346	0.74432	23.8226				0.0708	17.549	0.315	-26.8832	--	--		0.0142	-4.02165	0.0142	-4.02165	0.31264	27.0647	0.44004	31.8015	0.57124	24.119		0.01416	0.62103	1.0406	-23.8535	1.4592	-24.8056
0.0142	-14.9679	0.74436	23.83				0.071	19.0354	0.3152	-28.0964	--	--		0.01424	-3.92956	0.01424	-3.92956	0.31268	26.8981	0.44008	31.8833	0.57128	24.417		0.0142	0.51281	1.04064	-24.0245	1.45924	-25.5846
0.01424	-15.0005	0.7444	23.8369				0.0712	20.2555	0.3154	-28.959	--	--		0.01428	-3.83673	0.01428	-3.83673	0.31272	26.7213	0.44012	31.9547	0.57132	24.7079		0.01424	0.40442	1.04068	-24.1933	1.45928	-26.3382
0.01428	-15.0325	0.74444	23.8433				0.0714	21.1832	0.3156	-29.465	--	--		0.01432	-3.74316	0.01432	-3.74316	0.31276	26.5343	0.44016	32.0158	0.57136	24.9915		0.01428	0.29586	1.04072	-24.3599	1.45932	-27.0652
0.01432	-15.0639	0.74448	23.8491				0.0716	21.8002	0.3158	-29.6186	--	--		0.01436	-3.64883	0.01436	-3.64883	0.3128	26.3372	0.4402	32.0665	0.5714	25.2677		0.01432	0.18714	1.04076	-24.5242	1.45936	-27.7642
0.01436	-15.0945	0.74452	23.8545				0.0718	22.097	0.316	-29.4336	--	--		0.0144	-3.55373	0.0144	-3.55373	0.31284	26.1301	0.44024	32.1068	0.57144	25.5363		0.01436	0.07824	1.0408	-24.6863	1.4594	-28.4339
0.0144	-15.1246	0.74456	23.8593				0.072	22.0728	0.3162	-28.9313	--	--		0.01444	-3.45785	0.01444	-3.45785	0.31288	25.913	0.44028	32.1367	0.57148	25.7974		0.0144	-0.03082	1.04084	-24.846	1.45944	-29.0734
0.01444	-15.154	0.7446	23.8636				0.0722	21.7349	0.3164	-28.1393	--	--		0.01448	-3.36118	0.01448	-3.36118	0.31292	25.6861	0.44032	32.1563	0.57152	26.0507		0.01444	-0.14005	1.04088	-25.0035	1.45948	-29.6813
0.01448	-15.1827	0.74464	23.8674				0.0724	21.0977	0.3166	-27.0879	--	--		0.01452	-3.26371	0.01452	-3.26371	0.31296	25.4493	0.44036	32.1655	0.57156	26.2962		0.01448	-0.24944	1.04092	-25.1587	1.45952	-30.2566
0.01452	-15.2107	0.74468	23.8707				0.0726	20.1812	0.3168	-25.8086	--	--		0.01456	-3.16543	0.01456	-3.16543	0.313	25.2029	0.4404	32.1643	0.5716	26.5338		0.01452	-0.359	1.04096	-25.3115	1.45956	-30.7985
0.01456	-15.2381	0.74472	23.8734				0.0728	19.0096	0.317	-24.3306	--	--		0.0146	-3.06633	0.0146	-3.06633	0.31304	24.9469	0.44044	32.1529	0.57164	26.7635		0.01456	-0.46872	1.041	-25.4621	1.4596	-31.3058
0.0146	-15.2648	0.74476	23.8757				0.073	17.6091	0.3172	-22.6797	--	--		0.01464	-2.96641	0.01464	-2.96641	0.31308	24.6813	0.44048	32.131	0.57168	26.985		0.0146	-0.57861	1.04104	-25.6102	1.45964	-31.7779
0.01464	-15.2909	0.7448	23.8774				0.0732	16.0069	0.3174	-20.8758	--	--		0.01468	-2.86566	0.01468	-2.86566	0.31312	24.4063	0.44052	32.0989	0.57172	27.1985		0.01464	-0.68866	1.04108	-25.7561	1.45968	-32.214
0.01468	-15.3163	0.74484	23.8785				0.0734	14.2294	0.3176	-18.9327	--	--		0.01472	-2.76407	0.01472	-2.76407	0.31316	24.122	0.44056	32.0566	0.57176	27.4036		0.01468	-0.79886	1.04112	-25.8996	1.45972	-32.6133
0.01472	-15.341	0.74488	23.8792				0.0736	12.3012	0.3178	-16.8576	--	--		0.01476	-2.66163	0.01476	-2.66163	0.3132	23.8285	0.4406	32.004	0.5718	27.6006		0.01472	-0.90923	1.04116	-26.0407	1.45976	-32.9752
0.01476	-15.3651	0.74492	23.8793				0.0738	10.2449	0.318	-14.6521	--	--		0.0148	-2.55836	0.0148	-2.55836	0.31324	23.526	0.44064	31.9412	0.57184	27.7891		0.01476	-1.01976	1.0412	-26.1795	1.4598	-33.2993
0.0148	-15.3885	0.74496	23.8788				0.074	8.08064	0.3182	-12.3141	--	--		0.01484	-2.45423	0.01484	-2.45423	0.31328	23.2144	0.44068	31.8683	0.57188	27.9692		0.0148	-1.13044	1.04124	-26.3159	1.45984	-33.585
0.01484	-15.4113	0.745	23.8778				0.0742	5.82668	0.3184	-9.83955	--	--		0.01488	-2.34925	0.01488	-2.34925	0.31332	22.8941	0.44072	31.7854	0.57192	28.1409		0.01484	-1.24128	1.04128	-26.4499	1.45988	-33.8321
0.01488	-15.4333	0.74504	23.8763				0.0744	3.50001	0.3186	-7.22577	--	--		0.01492	-2.24341	0.01492	-2.24341	0.31336	22.565	0.44076	31.6924	0.57196	28.304		0.01488	-1.35227	1.04132	-26.5816	1.45992	-34.0402
0.01492	-15.4547	0.74508	23.8743				0.0746	1.11731	0.3188	-4.47393	--	--		0.01496	-2.13671	0.01496	-2.13671	0.3134	22.2273	0.4408	31.5894	0.572	28.4585		0.01492	-1.46342	1.04136	-26.7109	1.45996	-34.2092
0.01496	-15.4754	0.74512	23.8716				0.0748	-1.30394	0.319	-1.59199	--	--		0.015	-2.02916	0.015	-2.02916	0.31344	21.8812	0.44084	31.4766	0.57204	28.6044		0.01496	-1.57473	1.0414	-26.8378	1.46	-34.3389
0.015	-15.4955	0.74516	23.8685				0.075	-3.74436	0.3192	1.40303	--	--		0.01504	-1.92075	0.01504	-1.92075	0.31348	21.5267	0.44088	31.3539	0.57208	28.7417		0.015	-1.68618	1.04144	-26.9624	1.46004	-34.4294
0.01504	-15.5149	0.7452	23.8648				0.0752	-6.18186	0.3194	4.48351	--	--		0.01508	-1.81148	0.01508	-1.81148	0.31352	21.1641	0.44092	31.2215	0.57212	28.8702		0.01504	-1.79779	1.04148	-27.0846	1.46008	-34.4808
0.01508	-15.5336	0.74524	23.8605				0.0754	-8.59096	0.3196	7.61072	--	--		0.01512	-1.70136	0.01512	-1.70136	0.31356	20.7935	0.44096	31.0795	0.57216	28.99		0.01508	-1.90954	1.04152	-27.2044	1.46012	-34.493
0.01512	-15.5516	0.74528	23.8557				0.0756	-10.9426	0.3198	10.7353	--	--		0.01516	-1.59038	0.01516	-1.59038	0.3136	20.415	0.441	30.9278	0.5722	29.1011		0.01512	-2.02144	1.04156	-27.3219	1.46016	-34.4665
0.01516	-15.569	0.74532	23.8503				0.0758	-13.2043	0.32	13.7991	--	--		0.0152	-1.47855	0.0152	-1.47855	0.31364	20.0288	0.44104	30.7666	0.57224	29.2034		0.01516	-2.13349	1.0416	-27.4371	1.4602	-34.4015
0.0152	-15.5857	0.74536	23.8444				0.076	-15.341	0.3202	16.7377	--	--		0.01524	-1.36588	0.01524	-1.36588	0.31368	19.635	0.44108	30.5961	0.57228	29.2968		0.0152	-2.24568	1.04164	-27.5498	1.46024	-34.2985
0.01524	-15.6017	0.7454	23.8379				0.0762	-17.3156	0.3204	19.484	--	--		0.01528	-1.25237	0.01528	-1.25237	0.31372	19.2339	0.44112	30.4163	0.57232	29.3815		0.01524	-2.35802	1.04168	-27.6603	1.46028	-34.1578
0.01528	-15.6171	0.74544	23.8308				0.0764	-19.0909	0.3206	21.9726	--	--		0.01532	-1.13802	0.01532	-1.13802	0.31376	18.8255	0.44116	30.2272	0.57236	29.4574		0.01528	-2.4705	1.04172	-27.7684	1.46032	-33.9801
0.01532	-15.6318	0.74548	23.8232				0.0766	-20.631	0.3208	24.1434	--	--		0.01536	-1.02284	0.01536	-1.02284	0.3138	18.41	0.4412	30.029	0.5724	29.5245		0.01532	-2.58312	1.04176	-27.8742	1.46036	-33.7659
0.01536	-15.6458	0.74552	23.815				0.0768	-21.9026	0.321	25.9461	--	--		0.0154	-0.90684	0.0154	-0.90684	0.31384	17.9877	0.44124	29.8218	0.57244	29.5827		0.01536	-2.69588	1.0418	-27.9777	1.4604	-33.5159
0.0154	-15.6592	0.74556	23.8062				0.077	-22.8771	0.3212	27.3428	--	--		0.01544	-0.79002	0.01544	-0.79002	0.31388	17.5587	0.44128	29.6058	0.57248	29.6322		0.0154	-2.80878	1.04184	-28.0788	1.46044	-33.231
0.01544	-15.6719	0.7456	23.7969				0.0772	-23.5314	0.3214	28.3109	--	--		0.01548	-0.67239	0.01548	-0.67239	0.31392	17.1231	0.44132	29.3809	0.57252	29.6729		0.01544	-2.92181	1.04188	-28.1777	1.46048	-32.9118
0.01548	-15.6839	0.74564	23.787				0.0774	-23.8498	0.3216	28.8435	--	--		0.01552	-0.55397	0.01552	-0.55397	0.31396	16.6812	0.44136	29.1474	0.57256	29.7048		0.01548	-3.03497	1.04192	-28.2742	1.46052	-32.5593
0.01552	-15.6953	0.74568	23.7765				0.0776	-23.8238	0.3218	28.949	--	--		0.01556	-0.43476	0.01556	-0.43476	0.314	16.2331	0.4414	28.9054	0.5726	29.7279		0.01552	-3.14827	1.04196	-28.3685	1.46056	-32.1743
0.01556	-15.706	0.74572	23.7654				0.0778	-23.4533	0.322	28.6499	--	--		0.0156	-0.31477	0.0156	-0.31477	0.31404	15.779	0.44144	28.6549	0.57264	29.7424		0.01556	-3.2617	1.042	-28.4605	1.4606	-31.7578
0.0156	-15.716	0.74576	23.7537				0.078	-22.7455	0.3222	27.979	--	--		0.01564	-0.19401	0.01564	-0.19401	0.31408	15.3192	0.44148	28.3961	0.57268	29.7481		0.0156	-3.37526	1.04204	-28.5503	1.46064	-31.3108
0.01564	-15.7254	0.7458	23.7415				0.0782	-21.7152	0.3224	26.9766	--	--		0.01568	-0.0725	0.01568	-0.0725	0.31412	14.8537	0.44152	28.1292	0.57272	29.7452		0.01564	-3.48894	1.04208	-28.6378	1.46068	-30.8344
0.01568	-15.734	0.74584	23.7287				0.0784	-20.3835	0.3226	25.6856	--	--		0.01572	0.04975	0.01572	0.04975	0.31416	14.3828	0.44156	27.8542	0.57276	29.7338		0.01568	-3.60275	1.04212	-28.7231	1.46072	-30.3295
0.01572	-15.7421	0.74588	23.7153				0.0786	-18.7765	0.3228	24.1479	--	--		0.01576	0.17274	0.01576	0.17274	0.3142	13.9068	0.4416	27.5713	0.5728	29.7137		0.01572	-3.71668	1.04216	-28.8061	1.46076	-29.7972
0.01576	-15.7494	0.74592	23.7013				0.0788	-16.9246	0.323	22.4003	--	--		0.0158	0.29645	0.0158	0.29645	0.31424	13.4257	0.44164	27.2806	0.57284	29.6852		0.01576	-3.83073	1.0422	-28.887	1.4608	-29.2387
0.0158	-15.7562	0.74596	23.6867				0.079	-14.8607	0.3232	20.4722	--	--		0.01584	0.42086	0.01584	0.42086	0.31428	12.9398	0.44168	26.9823	0.57288	29.6481		0.0158	-3.94491	1.04224	-28.9657	1.46084	-28.6549
0.01584	-15.7622	0.746	23.6715				0.0792	-12.6191	0.3234	18.384	--	--		0.01588	0.54596	0.01588	0.54596	0.31432	12.4493	0.44172	26.6764	0.57292	29.6027		0.01584	-4.05919	1.04228	-29.0421	1.46088	-28.0471
0.01588	-15.7676	0.74604	23.6557				0.0794	-10.2346	0.3236	16.1467	--	--		0.01592	0.67173	0.01592	0.67173	0.31436	11.9544	0.44176	26.3632	0.57296	29.549		0.01588	-4.1736	1.04232	-29.1164	1.46092	-27.4163
0.01592	-15.7723	0.74608	23.6393				0.0796	-7.74176	0.3238	13.7637	--	--		0.01596	0.79817	0.01596	0.79817	0.3144	11.4554	0.4418	26.0427	0.573	29.487		0.01592	-4.28811	1.04236	-29.1886	1.46096	-26.7635
0.01596	-15.7764	0.74612	23.6223				0.0798	-5.17393	0.324	11.2329	--	--		0.016	0.92525	0.016	0.92525	0.31444	10.9523	0.44184	25.7151	0.57304	29.4169		0.01596	-4.40274	1.0424	-29.2586	1.461	-26.0899
0.016	-15.7798	0.74616	23.6047				0.08	-2.56327	0.3242	8.55049	--	--		0.01604	1.05296	0.01604	1.05296	0.31448	10.4454	0.44188	25.3806	0.57308	29.3386		0.016	-4.51747	1.04244	-29.3265	1.46104	-25.3965
0.01604	-15.7826	0.7462	23.5865				0.0802	0.05943	0.3244	5.71462	--	--		0.01608	1.18128	0.01608	1.18128	0.31452	9.93504	0.44192	25.0392	0.57312	29.2523		0.01604	-4.63231	1.04248	-29.3923	1.46108	-24.6842
0.01608	-15.7847	0.74624	23.5677				0.0804	2.66472	0.3246	2.72969	--	--		0.01612	1.3102	0.01612	1.3102	0.31456	9.42127	0.44196	24.6912	0.57316	29.158		0.01608	-4.74726	1.04252	-29.4559	1.46112	-23.9541
0.01612	-15.7862	0.74628	23.5483				0.0806	5.22426	0.3248	-0.39032	--	--		0.01616	1.4397	0.01616	1.4397	0.3146	8.90436	0.442	24.3366	0.5732	29.0559		0.01612	-4.8623	1.04256	-29.5175	1.46116	-23.2071
0.01616	-15.787	0.74632	23.5283				0.0808	7.71061	0.325	-3.61927	--	--		0.0162	1.56977	0.0162	1.56977	0.31464	8.38452	0.44204	23.9757	0.57324	28.946		0.01616	-4.97744	1.0426	-29.577	1.4612	-22.4441
0.0162	-15.7872	0.74636	23.5077				0.081	10.097	0.3252	-6.91762	--	--		0.01624	1.70037	0.01624	1.70037	0.31468	7.86196	0.44208	23.6085	0.57328	28.8285		0.0162	-5.09268	1.04264	-29.6345	1.46124	-21.6659
0.01624	-15.7867	0.7464	23.4865				0.0812	12.3575	0.3254	-10.2327	--	--		0.01628	1.83151	0.01628	1.83151	0.31472	7.3369	0.44212	23.2352	0.57332	28.7034		0.01624	-5.20802	1.04268	-29.6899	1.46128	-20.8734
0.01628	-15.7856	0.74644	23.4646				0.0814	14.4665	0.3256	-13.5004	--	--		0.01632	1.96316	0.01632	1.96316	0.31476	6.80954	0.44216	22.856	0.57336	28.5709		0.01628	-5.32344	1.04272	-29.7433	1.46132	-20.0672
0.01632	-15.7838	0.74648	23.4421				0.0816	16.3997	0.3258	-16.6486	--	--		0.01636	2.0953	0.01636	2.0953	0.3148	6.28012	0.4422	22.4709	0.5734	28.4309		0.01632	-5.43895	1.04276	-29.7947	1.46136	-19.248
0.01636	-15.7814	0.74652	23.419				0.0818	18.1338	0.326	-19.601	--	--		0.0164	2.22791	0.0164	2.22791	0.31484	5.74884	0.44224	22.0802	0.57344	28.2838		0.01636	-5.55455	1.0428	-29.844	1.4614	-18.4165
0.0164	-15.7784	0.74656	23.3953				0.082	19.6474	0.3262	-22.2827	--	--		0.01644	2.36098	0.01644	2.36098	0.31488	5.21591	0.44228	21.6839	0.57348	28.1295		0.0164	-5.67023	1.04284	-29.8914	1.46144	-17.5732
0.01644	-15.7747	0.7466	23.371				0.0822	20.9215	0.3264	-24.6242	--	--		0.01648	2.4945	0.01648	2.4945	0.31492	4.68155	0.44232	21.2823	0.57352	27.9682		0.01644	-5.786	1.04288	-29.9368	1.46148	-16.7187
0.01648	-15.7704	0.74664	23.346				0.0824	21.9399	0.3266	-26.5671	--	--		0.01652	2.62843	0.01652	2.62843	0.31496	4.14598	0.44236	20.8755	0.57356	27.7999		0.01648	-5.90184	1.04292	-29.9803	1.46152	-15.8532
0.01652	-15.7655	0.74668	23.3204				0.0826	22.6903	0.3268	-28.0669	--	--		0.01656	2.76276	0.01656	2.76276	0.315	3.60941	0.4424	20.4635	0.5736	27.6249		0.01652	-6.01775	1.04296	-30.0218	1.46156	-14.9773
0.01656	-15.7599	0.74672	23.2942				0.0828	23.1642	0.327	-29.0958	--	--		0.0166	2.89749	0.0166	2.89749	0.31504	3.07205	0.44244	20.0466	0.57364	27.4433		0.01656	-6.13374	1.043	-30.0613	1.4616	-14.0913
0.0166	-15.7537	0.74676	23.2674				0.083	23.3575	0.3272	-29.6436	--	--		0.01664	3.03258	0.01664	3.03258	0.31508	2.53411	0.44248	19.6249	0.57368	27.2551		0.0166	-6.2498	1.04304	-30.099	1.46164	-13.1953
0.01664	-15.7469	0.7468	23.2399				0.0832	23.2705	0.3274	-29.7167	--	--		0.01668	3.16802	0.01668	3.16802	0.31512	1.99582	0.44252	19.1986	0.57372	27.0605		0.01664	-6.36592	1.04308	-30.1347	1.46168	-12.2897
0.01668	-15.7394	0.74684	23.2118				0.0834	22.9081	0.3276	-29.3365	--	--		0.01672	3.30379	0.01672	3.30379	0.31516	1.45737	0.44256	18.7677	0.57376	26.8596		0.01668	-6.48211	1.04312	-30.1685	1.46172	-11.3746
0.01672	-15.7313	0.74688	23.1831				0.0836	22.2794	0.3278	-28.5354	--	--		0.01676	3.43988	0.01676	3.43988	0.3152	0.91899	0.4426	18.3324	0.5738	26.6525		0.01672	-6.59836	1.04316	-30.2004	1.46176	-10.4501
0.01676	-15.7226	0.74692	23.1537				0.0838	21.397	0.328	-27.3533	--	--		0.0168	3.57627	0.0168	3.57627	0.31524	0.38087	0.44264	17.8928	0.57384	26.4395		0.01676	-6.71466	1.0432	-30.2305	1.4618	-9.51629
0.0168	-15.7133	0.74696	23.1237				0.084	20.2765	0.3282	-25.8334	--	--		0.01684	3.71294	0.01684	3.71294	0.31528	-0.15678	0.44268	17.4492	0.57388	26.2205		0.0168	-6.83102	1.04324	-30.2586	1.46184	-8.57327
0.01684	-15.7034	0.747	23.093				0.0842	18.9361	0.3284	-24.0179	--	--		0.01688	3.84988	0.01688	3.84988	0.31532	-0.69374	0.44272	17.0016	0.57392	25.9959		0.01684	-6.94743	1.04328	-30.285	1.46188	-7.62108
0.01688	-15.6928	0.74704	23.0617				0.0844	17.3954	0.3286	-21.9449	--	--		0.01692	3.98707	0.01692	3.98707	0.31536	-1.22981	0.44276	16.5501	0.57396	25.7656		0.01688	-7.06389	1.04332	-30.3094	1.46192	-6.65975
0.01692	-15.6817	0.74708	23.0298				0.0846	15.675	0.3288	-19.6468	--	--		0.01696	4.12449	0.01696	4.12449	0.3154	-1.7648	0.4428	16.0949	0.574	25.5298		0.01692	-7.18039	1.04336	-30.332	1.46196	-5.68929
0.01696	-15.67	0.74712	22.9972				0.0848	13.7959	0.329	-17.1487	--	--		0.017	4.26213	0.017	4.26213	0.31544	-2.29849	0.44284	15.6361	0.57404	25.2887		0.01696	-7.29693	1.0434	-30.3528	1.462	-4.70975
0.017	-15.6576	0.74716	22.964				0.085	11.7789	0.3292	-14.4698	--	--		0.01704	4.39997	0.01704	4.39997	0.31548	-2.83069	0.44288	15.1739	0.57408	25.0423		0.017	-7.41352	1.04344	-30.3718	1.46204	-3.72115
0.01704	-15.6446	0.7472	22.9301				0.0852	9.64448	0.3294	-11.6249	--	--		0.01708	4.538	0.01708	4.538	0.31552	-3.36121	0.44292	14.7084	0.57412	24.791		0.01704	-7.53013	1.04348	-30.3889	1.46208	-2.72358
0.01708	-15.6311	0.74724	22.8956				0.0854	7.41247	0.3296	-8.62714	--	--		0.01712	4.6762	0.01712	4.6762	0.31556	-3.88984	0.44296	14.2397	0.57416	24.5347		0.01708	-7.64678	1.04352	-30.4043	1.46212	-1.71712
0.01712	-15.6169	0.74728	22.8604				0.0856	5.10236	0.3298	-5.49125	--	--		0.01716	4.81457	0.01716	4.81457	0.3156	-4.41639	0.443	13.7679	0.5742	24.2736		0.01712	-7.76346	1.04356	-30.4178	1.46216	-0.70193
0.01716	-15.6021	0.74732	22.8246				0.0858	2.7334	0.33	-2.23696	--	--		0.0172	4.95308	0.0172	4.95308	0.31564	-4.94068	0.44304	13.2932	0.57424	24.0079		0.01716	-7.88016	1.0436	-30.4295	1.4622	0.32182
0.0172	-15.5868	0.74736	22.7881				0.086	0.32491	0.3302	1.10829	--	--		0.01724	5.09173	0.01724	5.09173	0.31568	-5.46251	0.44308	12.8156	0.57428	23.7377		0.0172	-7.99688	1.04364	-30.4395	1.46224	1.35387
0.01724	-15.5709	0.7474	22.751				0.0862	-2.10331	0.3304	4.5074	--	--		0.01728	5.2305	0.01728	5.2305	0.31572	-5.98169	0.44312	12.3354	0.57432	23.4631		0.01724	-8.11362	1.04368	-30.4476	1.46228	2.39389
0.01728	-15.5543	0.74744	22.7132				0.0864	-4.53067	0.3306	7.9129	--	--		0.01732	5.36938	0.01732	5.36938	0.31576	-6.49805	0.44316	11.8526	0.57436	23.1843		0.01728	-8.23037	1.04372	-30.454	1.46232	3.44149
0.01732	-15.5372	0.74748	22.6748				0.0866	-6.93544	0.3308	11.2675	--	--		0.01736	5.50835	0.01736	5.50835	0.3158	-7.0114	0.4432	11.3673	0.5744	22.9014		0.01732	-8.34713	1.04376	-30.4586	1.46236	4.49617
0.01736	-15.5195	0.74752	22.6357				0.0868	-9.29467	0.331	14.5063	--	--		0.0174	5.64742	0.0174	5.64742	0.31584	-7.52157	0.44324	10.8797	0.57444	22.6146		0.01736	-8.4639	1.0438	-30.4614	1.4624	5.55737
0.0174	-15.5013	0.74756	22.596				0.087	-11.5841	0.3312	17.5594	--	--		0.01744	5.78656	0.01744	5.78656	0.31588	-8.02837	0.44328	10.3898	0.57448	22.3239		0.0174	-8.58067	1.04384	-30.4624	1.46244	6.62439
0.01744	-15.4824	0.7476	22.5556				0.0872	-13.7785	0.3314	20.3565	--	--		0.01748	5.92577	0.01748	5.92577	0.31592	-8.53164	0.44332	9.89788	0.57452	22.0296		0.01744	-8.69744	1.04388	-30.4617	1.46248	7.69645
0.01748	-15.463	0.74764	22.5145				0.0874	-15.8519	0.3316	22.8308	--	--		0.01752	6.06504	0.01752	6.06504	0.31596	-9.0312	0.44336	9.40394	0.57456	21.7317		0.01748	-8.8142	1.04392	-30.4592	1.46252	8.77266
0.01752	-15.443	0.74768	22.4728				0.0876	-17.7782	0.3318	24.9234	--	--		0.01756	6.20436	0.01756	6.20436	0.316	-9.52689	0.4434	8.90813	0.5746	21.4305		0.01752	-8.93096	1.04396	-30.455	1.46256	9.85199
0.01756	-15.4225	0.74772	22.4305				0.0878	-19.5317	0.332	26.5867	--	--		0.0176	6.34373	0.0176	6.34373	0.31604	-10.0185	0.44344	8.41054	0.57464	21.1259		0.01756	-9.0477	1.044	-30.449	1.4626	10.9333
0.0176	-15.4013	0.74776	22.3874				0.088	-21.0883	0.3322	27.7876	--	--		0.01764	6.48313	0.01764	6.48313	0.31608	-10.506	0.44348	7.91129	0.57468	20.8182		0.0176	-9.16443	1.04404	-30.4412	1.46264	12.0154
0.01764	-15.3797	0.7478	22.3437				0.0882	-22.426	0.3324	28.5086	--	--		0.01768	6.62256	0.01768	6.62256	0.31612	-10.9891	0.44352	7.41048	0.57472	20.5075		0.01764	-9.28113	1.04408	-30.4317	1.46268	13.0968
0.01768	-15.3574	0.74784	22.2994				0.0884	-23.5256	0.3326	28.7477	--	--		0.01772	6.76201	0.01772	6.76201	0.31616	-11.4677	0.44356	6.90823	0.57476	20.194		0.01768	-9.39781	1.04412	-30.4204	1.46272	14.1762
0.01772	-15.3346	0.74788	22.2543				0.0886	-24.3719	0.3328	28.5176	--	--		0.01776	6.90148	0.01776	6.90148	0.3162	-11.9416	0.4436	6.40465	0.5748	19.8776		0.01772	-9.51446	1.04416	-30.4074	1.46276	15.2518
0.01776	-15.3113	0.74792	22.2086				0.0888	-24.9537	0.333	27.843	--	--		0.0178	7.04096	0.0178	7.04096	0.31624	-12.4107	0.44364	5.89982	0.57484	19.5586		0.01776	-9.63108	1.0442	-30.3925	1.4628	16.3219
0.0178	-15.2874	0.74796	22.1623				0.089	-25.2645	0.3332	26.7572	--	--		0.01784	7.18045	0.01784	7.18045	0.31628	-12.8749	0.44368	5.39387	0.57488	19.2371		0.0178	-9.74766	1.04424	-30.376	1.46284	17.3848
0.01784	-15.263	0.748	22.1152				0.0892	-25.3024	0.3334	25.2992	--	--		0.01788	7.31995	0.01788	7.31995	0.31632	-13.334	0.44372	4.88689	0.57492	18.9132		0.01784	-9.8642	1.04428	-30.3577	1.46288	18.4385
0.01788	-15.238	0.74804	22.0676				0.0894	-25.0704	0.3336	23.5091	--	--		0.01792	7.45945	0.01792	7.45945	0.31636	-13.7878	0.44376	4.37899	0.57496	18.587		0.01788	-9.9807	1.04432	-30.3376	1.46292	19.4809
0.01792	-15.2125	0.74808	22.0192				0.0896	-24.5754	0.3338	21.4264	--	--		0.01796	7.59895	0.01796	7.59895	0.3164	-14.2362	0.4438	3.87027	0.575	18.2586		0.01792	-10.0971	1.04436	-30.3157	1.46296	20.5101
0.01796	-15.1864	0.74812	21.9702				0.0898	-23.8285	0.334	19.0866	--	--		0.018	7.73845	0.018	7.73845	0.31644	-14.6792	0.44384	3.36082	0.57504	17.9282		0.01796	-10.2135	1.0444	-30.2921	1.463	21.5237
0.018	-15.1598	0.74816	21.9205				0.09	-22.8436	0.3342	16.5208	--	--		0.01804	7.87794	0.01804	7.87794	0.31648	-15.1165	0.44388	2.85075	0.57508	17.5959		0.018	-10.3299	1.04444	-30.2668	1.46304	22.5195
0.01804	-15.1327	0.7482	21.8701				0.0902	-21.637	0.3344	13.7558	--	--		0.01808	8.01743	0.01808	8.01743	0.31652	-15.5481	0.44392	2.34016	0.57512	17.2617		0.01804	-10.4461	1.04448	-30.2396	1.46308	23.4953
0.01808	-15.1051	0.74824	21.8191				0.0904	-20.2265	0.3346	10.8148	--	--		0.01812	8.15692	0.01812	8.15692	0.31656	-15.9738	0.44396	1.82915	0.57516	16.9257		0.01808	-10.5623	1.04452	-30.2107	1.46312	24.4487
0.01812	-15.0769	0.74828	21.7674				0.0906	-18.6309	0.3348	7.71942	--	--		0.01816	8.29641	0.01816	8.29641	0.3166	-16.3934	0.444	1.31782	0.5752	16.5881		0.01812	-10.6785	1.04456	-30.18	1.46316	25.3773
0.01816	-15.0482	0.74832	21.7151				0.0908	-16.8687	0.335	4.49254	--	--		0.0182	8.4359	0.0182	8.4359	0.31664	-16.807	0.44404	0.80626	0.57524	16.249		0.01816	-10.7945	1.0446	-30.1475	1.4632	26.2788
0.0182	-15.019	0.74836	21.662				0.091	-14.9583	0.3352	1.16043	--	--		0.01824	8.57539	0.01824	8.57539	0.31668	-17.2143	0.44408	0.29457	0.57528	15.9085		0.0182	-10.9105	1.04464	-30.1133	1.46324	27.1507
0.01824	-14.9892	0.7484	21.6083				0.0912	-12.9176	0.3354	-2.24476	--	--		0.01828	8.71488	0.01828	8.71488	0.31672	-17.6153	0.44412	-0.21715	0.57532	15.5666		0.01824	-11.0264	1.04468	-30.0772	1.46328	27.9909
0.01828	-14.959	0.74844	21.554				0.0914	-10.7635	0.3356	-5.68343	--	--		0.01832	8.85437	0.01832	8.85437	0.31676	-18.0099	0.44416	-0.72879	0.57536	15.2234		0.01828	-11.1422	1.04472	-30.0394	1.46332	28.7968
0.01832	-14.9283	0.74848	21.4989				0.0916	-8.51242	0.3358	-9.10784	--	--		0.01836	8.99388	0.01836	8.99388	0.3168	-18.3979	0.4442	-1.24027	0.5754	14.8791		0.01832	-11.2579	1.04476	-29.9998	1.46336	29.5664
0.01836	-14.897	0.74852	21.4432				0.0918	-6.18042	0.336	-12.4624	--	--		0.0184	9.1334	0.0184	9.1334	0.31684	-18.7793	0.44424	-1.75149	0.57544	14.5337		0.01836	-11.3735	1.0448	-29.9583	1.4634	30.2973
0.0184	-14.8653	0.74856	21.3868				0.092	-3.78378	0.3362	-15.6853	--	--		0.01844	9.27293	0.01844	9.27293	0.31688	-19.154	0.44428	-2.26234	0.57548	14.1873		0.0184	-11.489	1.04484	-29.9151	1.46344	30.9875
0.01844	-14.833	0.7486	21.3298				0.0922	-1.33943	0.3364	-18.7104	--	--		0.01848	9.41249	0.01848	9.41249	0.31692	-19.5218	0.44432	-2.77272	0.57552	13.84		0.01844	-11.6044	1.04488	-29.8701	1.46348	31.6351
0.01848	-14.8003	0.74864	21.2721				0.0924	1.13454	0.3366	-21.471	--	--		0.01852	9.55207	0.01852	9.55207	0.31696	-19.8827	0.44436	-3.28255	0.57556	13.4918		0.01848	-11.7197	1.04492	-29.8233	1.46352	32.2381
0.01852	-14.767	0.74868	21.2137				0.0926	3.61839	0.3368	-23.9023	--	--		0.01856	9.69169	0.01856	9.69169	0.317	-20.2366	0.4444	-3.79172	0.5756	13.1429		0.01852	-11.8348	1.04496	-29.7746	1.46356	32.7948
0.01856	-14.7333	0.74872	21.1546				0.0928	6.09043	0.337	-25.9456	--	--		0.0186	9.83134	0.0186	9.83134	0.31704	-20.5834	0.44444	-4.30013	0.57564	12.7932		0.01856	-11.9499	1.045	-29.7241	1.4636	33.3035
0.0186	-14.6991	0.74876	21.0949				0.093	8.52692	0.3372	-27.5505	--	--		0.01864	9.97103	0.01864	9.97103	0.31708	-20.9231	0.44448	-4.80768	0.57568	12.4429		0.0186	-12.0648	1.04504	-29.6718	1.46364	33.7629
0.01864	-14.6644	0.7488	21.0345				0.0932	10.9021	0.3374	-28.6776	--	--		0.01868	10.1108	0.01868	10.1108	0.31712	-21.2555	0.44452	-5.31427	0.57572	12.092		0.01864	-12.1796	1.04508	-29.6177	1.46368	34.1716
0.01868	-14.6292	0.74884	20.9734				0.0934	13.1888	0.3376	-29.2997	--	--		0.01872	10.2506	0.01872	10.2506	0.31716	-21.5806	0.44456	-5.8198	0.57576	11.7406		0.01868	-12.2942	1.04512	-29.5618	1.46372	34.5286
0.01872	-14.5935	0.74888	20.9117				0.0936	15.3585	0.3378	-29.4022	--	--		0.01876	10.3904	0.01876	10.3904	0.3172	-21.8984	0.4446	-6.32417	0.5758	11.3888		0.01872	-12.4087	1.04516	-29.504	1.46376	34.833
0.01876	-14.5574	0.74892	20.8493				0.0938	17.3828	0.338	-28.9828	--	--		0.0188	10.5304	0.0188	10.5304	0.31724	-22.2086	0.44464	-6.82727	0.57584	11.0365		0.01876	-12.5231	1.0452	-29.4444	1.4638	35.0839
0.0188	-14.5208	0.74896	20.7862				0.094	19.2339	0.3382	-28.0499	--	--		0.01884	10.6704	0.01884	10.6704	0.31728	-22.5114	0.44468	-7.329	0.57588	10.6839		0.0188	-12.6373	1.04524	-29.3829	1.46384	35.281
0.01884	-14.4838	0.749	20.7225				0.0942	20.8859	0.3384	-26.6213	--	--		0.01888	10.8105	0.01888	10.8105	0.31732	-22.8066	0.44472	-7.82925	0.57592	10.331		0.01884	-12.7514	1.04528	-29.3196	1.46388	35.4238
0.01888	-14.4462	0.74904	20.6581				0.0944	22.3157	0.3386	-24.7223	--	--		0.01892	10.9507	0.01892	10.9507	0.31736	-23.0941	0.44476	-8.32793	0.57596	9.97783		0.01888	-12.8652	1.04532	-29.2545	1.46392	35.5123
0.01892	-14.4082	0.74908	20.593				0.0946	23.5039	0.3388	-22.3842	--	--		0.01896	11.091	0.01896	11.091	0.3174	-23.374	0.4448	-8.82492	0.576	9.62445		0.01892	-12.979	1.04536	-29.1875	1.46396	35.5466
0.01896	-14.3698	0.74912	20.5273				0.0948	24.4359	0.339	-19.6428	--	--		0.019	11.2314	0.019	11.2314	0.31744	-23.6461	0.44484	-9.32012	0.57604	9.27091		0.01896	-13.0925	1.0454	-29.1187	1.464	35.5271
0.019	-14.3309	0.74916	20.4609				0.095	25.1021	0.3392	-16.5378	--	--		0.01904	11.3719	0.01904	11.3719	0.31748	-23.9104	0.44488	-9.81342	0.57608	8.91723		0.019	-13.2059	1.04544	-29.048	1.46404	35.454
0.01904	-14.2915	0.7492	20.3938				0.0952	25.4983	0.3394	-13.1134	--	--		0.01908	11.5125	0.01908	11.5125	0.31752	-24.1668	0.44492	-10.3047	0.57612	8.56346		0.01904	-13.3191	1.04548	-28.9754	1.46408	35.3283
0.01908	-14.2517	0.74924	20.3261				0.0954	25.6258	0.3396	-9.41797	--	--		0.01912	11.6533	0.01912	11.6533	0.31756	-24.4154	0.44496	-10.7939	0.57616	8.20963		0.01908	-13.4321	1.04552	-28.901	1.46412	35.1508
0.01912	-14.2115	0.74928	20.2577				0.0956	25.4909	0.3398	-5.50605	--	--		0.01916	11.7942	0.01916	11.7942	0.3176	-24.656	0.445	-11.2808	0.5762	7.85577		0.01912	-13.5449	1.04556	-28.8247	1.46416	34.9225
0.01916	-14.1708	0.74932	20.1887				0.0958	25.1043	0.34	-1.43888	--	--		0.0192	11.9352	0.0192	11.9352	0.31764	-24.8887	0.44504	-11.7654	0.57624	7.50192		0.01916	-13.6575	1.0456	-28.7466	1.4642	34.6448
0.0192	-14.1297	0.74936	20.119				0.096	24.4804	0.3402	2.71432	--	--		0.01924	12.0764	0.01924	12.0764	0.31768	-25.1134	0.44508	-12.2475	0.57628	7.14809		0.0192	-13.7699	1.04564	-28.6666	1.46424	34.3189
0.01924	-14.0881	0.7494	20.0486				0.0962	23.6359	0.3404	6.87597	--	--		0.01928	12.2178	0.01928	12.2178	0.31772	-25.33	0.44512	-12.7271	0.57632	6.79431		0.01924	-13.8821	1.04568	-28.5848	1.46428	33.9465
0.01928	-14.0461	0.74944	19.9776				0.0964	22.5892	0.3406	10.9604	--	--		0.01932	12.3593	0.01932	12.3593	0.31776	-25.5385	0.44516	-13.2039	0.57636	6.44062		0.01928	-13.9941	1.04572	-28.5011	1.46432	33.5292
0.01932	-14.0037	0.74948	19.9059				0.0966	21.3591	0.3408	14.875	--	--		0.01936	12.501	0.01936	12.501	0.3178	-25.7389	0.4452	-13.6779	0.5764	6.08702		0.01932	-14.1058	1.04576	-28.4155	1.46436	33.0689
0.01936	-13.9608	0.74952	19.8336				0.0968	19.9639	0.341	18.523	--	--		0.0194	12.6429	0.0194	12.6429	0.31784	-25.9311	0.44524	-14.1491	0.57644	5.73354		0.01936	-14.2174	1.0458	-28.3281	1.4644	32.5674
0.0194	-13.9176	0.74956	19.7606				0.097	18.4207	0.3412	21.8062	--	--		0.01944	12.785	0.01944	12.785	0.31788	-26.1152	0.44528	-14.6171	0.57648	5.38019		0.0194	-14.3287	1.04584	-28.2388	1.46444	32.0267
0.01944	-13.8739	0.7496	19.6869				0.0972	16.7446	0.3414	24.6297	--	--		0.01948	12.9272	0.01948	12.9272	0.31792	-26.2911	0.44532	-15.082	0.57652	5.027		0.01944	-14.4398	1.04588	-28.1476	1.46448	31.449
0.01948	-13.8298	0.74964	19.6126				0.0974	14.9489	0.3416	26.9062	--	--		0.01952	13.0697	0.01952	13.0697	0.31796	-26.4587	0.44536	-15.5436	0.57656	4.67398		0.01948	-14.5506	1.04592	-28.0546	1.46452	30.8361
0.01952	-13.7852	0.74968	19.5377				0.0976	13.0446	0.3418	28.5607	--	--		0.01956	13.2123	0.01956	13.2123	0.318	-26.6182	0.4454	-16.0018	0.5766	4.32113		0.01952	-14.6612	1.04596	-27.9598	1.46456	30.1904
0.01956	-13.7403	0.74972	19.4621				0.0978	11.0414	0.342	29.5347	--	--		0.0196	13.3552	0.0196	13.3552	0.31804	-26.7693	0.44544	-16.4564	0.57664	3.96849		0.01956	-14.7715	1.046	-27.8631	1.4646	29.5139
0.0196	-13.695	0.74976	19.3859				0.098	8.94766	0.3422	29.7903	--	--		0.01964	13.4983	0.01964	13.4983	0.31808	-26.9122	0.44548	-16.9074	0.57668	3.61605		0.0196	-14.8816	1.04604	-27.7645	1.46464	28.8088
0.01964	-13.6492	0.7498	19.309				0.0982	6.77126	0.3424	29.3118	--	--		0.01968	13.6415	0.01968	13.6415	0.31812	-27.0467	0.44552	-17.3546	0.57672	3.26382		0.01964	-14.9914	1.04608	-27.6641	1.46468	28.0771
0.01968	-13.603	0.74984	19.2314				0.0984	4.52062	0.3426	28.1073	--	--		0.01972	13.785	0.01972	13.785	0.31816	-27.173	0.44556	-17.7978	0.57676	2.91182		0.01968	-15.101	1.04612	-27.5619	1.46472	27.3209
0.01972	-13.5565	0.74988	19.1532				0.0986	2.20532	0.3428	26.2081	--	--		0.01976	13.9288	0.01976	13.9288	0.3182	-27.2909	0.4456	-18.237	0.5768	2.56006		0.01972	-15.2103	1.04616	-27.4578	1.46476	26.5422
0.01976	-13.5095	0.74992	19.0744				0.0988	-0.16304	0.343	23.667	--	--		0.0198	14.0727	0.0198	14.0727	0.31824	-27.4005	0.44564	-18.672	0.57684	2.20853		0.01976	-15.3193	1.0462	-27.3519	1.4648	25.743
0.0198	-13.4622	0.74996	18.995				0.099	-2.57028	0.3432	20.5553	--	--		0.01984	14.2169	0.01984	14.2169	0.31828	-27.5017	0.44568	-19.1027	0.57688	1.85726		0.0198	-15.428	1.04624	-27.2442	1.46484	24.925
0.01984	-13.4145	0.75	18.9149				0.0992	-4.99918	0.3434	16.9588	--	--		0.01988	14.3613	0.01988	14.3613	0.31832	-27.5946	0.44572	-19.529	0.57692	1.50625		0.01984	-15.5364	1.04628	-27.1346	1.46488	24.0901
0.01988	-13.3663	0.75004	18.8341				0.0994	-7.42936	0.3436	12.974	--	--		0.01992	14.5059	0.01992	14.5059	0.31836	-27.6791	0.44576	-19.9507	0.57696	1.1555		0.01988	-15.6446	1.04632	-27.0233	1.46492	23.2397
0.01992	-13.3178	0.75008	18.7528				0.0996	-9.83736	0.3438	8.70329	--	--		0.01996	14.6507	0.01996	14.6507	0.3184	-27.7552	0.4458	-20.3677	0.577	0.80502		0.01992	-15.7524	1.04636	-26.9101	1.46496	22.3754
0.01996	-13.2689	0.75012	18.6708				0.0998	-12.1971	0.344	4.2515	--	--		0.02	14.7958	0.02	14.7958	0.31844	-27.8229	0.44584	-20.7798	0.57704	0.45482		0.01996	-15.8599	1.0464	-26.7951	1.465	21.4985
0.02	-13.2197	0.75016	18.5881				0.1	-14.4803	0.3442	-0.27764	--	--		0.02004	14.9411	0.02004	14.9411	0.31848	-27.8823	0.44588	-21.187	0.57708	0.1049		0.02	-15.9672	1.04644	-26.6784	1.46504	20.6104
0.02004	-13.17	0.7502	18.5049				0.1002	-16.6577	0.3444	-4.78374	--	--		0.02008	15.0866	0.02008	15.0866	0.31852	-27.9333	0.44592	-21.5891	0.57712	-0.24473		0.02004	-16.0741	1.04648	-26.5599	1.46508	19.7119
0.02008	-13.12	0.75024	18.421				0.1004	-18.6997	0.3446	-9.17116	--	--		0.02012	15.2323	0.02012	15.2323	0.31856	-27.9759	0.44596	-21.9859	0.57716	-0.59406		0.02008	-16.1806	1.04652	-26.4396	1.46512	18.804
0.02012	-13.0696	0.75028	18.3365				0.1006	-20.5777	0.3448	-13.3497	--	--		0.02016	15.3783	0.02016	15.3783	0.3186	-28.0101	0.446	-22.3773	0.5772	-0.94308		0.02012	-16.2869	1.04656	-26.3175	1.46516	17.8876
0.02016	-13.0188	0.75032	18.2514				0.1008	-22.2649	0.345	-17.2344	--	--		0.0202	15.5244	0.0202	15.5244	0.31864	-28.0359	0.44604	-22.7633	0.57724	-1.29179		0.02016	-16.3928	1.0466	-26.1937	1.4652	16.9632
0.0202	-12.9677	0.75036	18.1656				0.101	-23.7377	0.3452	-20.7454	--	--		0.02024	15.6707	0.02024	15.6707	0.31868	-28.0534	0.44608	-23.1436	0.57728	-1.64018		0.0202	-16.4984	1.04664	-26.0681	1.46524	16.0314
0.02024	-12.9162	0.7504	18.0792				0.1012	-24.9763	0.3454	-23.8077	--	--		0.02028	15.8173	0.02028	15.8173	0.31872	-28.0625	0.44612	-23.5182	0.57732	-1.98823		0.02024	-16.6036	1.04668	-25.9408	1.46528	15.0924
0.02028	-12.8644	0.75044	17.9923				0.1014	-25.9656	0.3456	-26.3507	--	--		0.02032	15.964	0.02032	15.964	0.31876	-28.0632	0.44616	-23.8868	0.57736	-2.33595		0.02028	-16.7085	1.04672	-25.8118	1.46532	14.1464
0.02032	-12.8121	0.75048	17.9047				0.1016	-26.6956	0.3458	-28.3095	--	--		0.02036	16.1109	0.02036	16.1109	0.3188	-28.0555	0.4462	-24.2494	0.5774	-2.68331		0.02032	-16.8131	1.04676	-25.681	1.46536	13.1936
0.02036	-12.7596	0.75052	17.8164				0.1018	-27.1615	0.346	-29.626	--	--		0.0204	16.258	0.0204	16.258	0.31884	-28.0395	0.44624	-24.6058	0.57744	-3.03031		0.02036	-16.9172	1.0468	-25.5486	1.4654	12.2339
0.0204	-12.7066	0.75056	17.7276				0.102	-27.3639	0.3462	-30.2511	--	--		0.02044	16.4052	0.02044	16.4052	0.31888	-28.0152	0.44628	-24.956	0.57748	-3.37693		0.0204	-17.021	1.04684	-25.4145	1.46544	11.2671
0.02044	-12.6534	0.7506	17.6382				0.1022	-27.3079	0.3464	-30.1481	--	--		0.02048	16.5526	0.02048	16.5526	0.31892	-27.9825	0.44632	-25.2997	0.57752	-3.72316		0.02044	-17.1244	1.04688	-25.2787	1.46548	10.2931
0.02048	-12.5997	0.75064	17.5482				0.1024	-27.0035	0.3466	-29.2954	--	--		0.02052	16.7001	0.02052	16.7001	0.31896	-27.9414	0.44636	-25.6368	0.57756	-4.06898		0.02048	-17.2275	1.04692	-25.1412	1.46552	9.31156
0.02052	-12.5458	0.75068	17.4576				0.1026	-26.4637	0.3468	-27.6904	--	--		0.02056	16.8478	0.02056	16.8478	0.319	-27.8921	0.4464	-25.9673	0.5776	-4.41439		0.02052	-17.3302	1.04696	-25.0021	1.46556	8.32211
0.02056	-12.4915	0.75072	17.3663				0.1028	-25.7044	0.347	-25.3522	--	--		0.0206	16.9956	0.0206	16.9956	0.31904	-27.8345	0.44644	-26.2909	0.57764	-4.75934		0.02056	-17.4324	1.047	-24.8613	1.4656	7.32436
0.0206	-12.4368	0.75076	17.2745				0.103	-24.743	0.3472	-22.3239	--	--		0.02064	17.1434	0.02064	17.1434	0.31908	-27.7685	0.44648	-26.6076	0.57768	-5.10384		0.0206	-17.5343	1.04704	-24.7189	1.46564	6.31789
0.02064	-12.3818	0.7508	17.1821				0.1032	-23.5977	0.3474	-18.6732	--	--		0.02068	17.2914	0.02068	17.2914	0.31912	-27.6943	0.44652	-26.9173	0.57772	-5.44786		0.02064	-17.6358	1.04708	-24.5749	1.46568	5.30228
0.02068	-12.3265	0.75084	17.0891				0.1034	-22.286	0.3476	-14.4921	--	--		0.02072	17.4394	0.02072	17.4394	0.31916	-27.6119	0.44656	-27.2197	0.57776	-5.79137		0.02068	-17.7369	1.04712	-24.4292	1.46572	4.27711
0.02072	-12.2708	0.75088	16.9955				0.1036	-20.8248	0.3478	-9.89445	--	--		0.02076	17.5874	0.02076	17.5874	0.3192	-27.5211	0.4466	-27.5149	0.5778	-6.13436		0.02072	-17.8375	1.04716	-24.282	1.46576	3.24201
0.02076	-12.2148	0.75092	16.9014				0.1038	-19.2288	0.348	-5.01169	--	--		0.0208	17.7355	0.0208	17.7355	0.31924	-27.4222	0.44664	-27.8026	0.57784	-6.47678		0.02076	-17.9378	1.0472	-24.1332	1.4658	2.19663
0.0208	-12.1585	0.75096	16.8066				0.104	-17.5109	0.3482	0.0121	--	--		0.02084	17.8837	0.02084	17.8837	0.31928	-27.3151	0.44668	-28.0828	0.57788	-6.81863		0.0208	-18.0376	1.04724	-23.9829	1.46584	1.1407
0.02084	-12.1018	0.751	16.7113				0.1042	-15.6818	0.3484	5.02683	--	--		0.02088	18.0318	0.02088	18.0318	0.31932	-27.1998	0.44672	-28.3553	0.57792	-7.15986		0.02084	-18.137	1.04728	-23.831	1.46588	0.07406
0.02088	-12.0448	0.75104	16.6154				0.1044	-13.7499	0.3486	9.8833	--	--		0.02092	18.1799	0.02092	18.1799	0.31936	-27.0763	0.44676	-28.6201	0.57796	-7.50044		0.02088	-18.2359	1.04732	-23.6775	1.46592	-1.0034
0.02092	-11.9875	0.75108	16.5189				0.1046	-11.7223	0.3488	14.4401	--	--		0.02096	18.3279	0.02096	18.3279	0.3194	-26.9447	0.4468	-28.877	0.578	-7.84035		0.02092	-18.3345	1.04736	-23.5225	1.46596	-2.09164
0.02096	-11.9299	0.75112	16.4218				0.1048	-9.60504	0.349	18.5701	--	--		0.021	18.4759	0.021	18.4759	0.31944	-26.805	0.44684	-29.1259	0.57804	-8.17955		0.02096	-18.4325	1.0474	-23.3661	1.466	-3.19049
0.021	-11.8719	0.75116	16.3242				0.105	-7.40394	0.3492	22.1651	--	--		0.02104	18.6238	0.02104	18.6238	0.31948	-26.6572	0.44688	-29.3667	0.57808	-8.51799		0.021	-18.5302	1.04744	-23.2081	1.46604	-4.29966
0.02104	-11.8137	0.7512	16.2261				0.1052	-5.12565	0.3494	25.1405	--	--		0.02108	18.7716	0.02108	18.7716	0.31952	-26.5013	0.44692	-29.5994	0.57812	-8.85564		0.02104	-18.6273	1.04748	-23.0487	1.46608	-5.4187
0.02108	-11.7551	0.75124	16.1273				0.1054	-2.7785	0.3496	27.4361	--	--		0.02112	18.9192	0.02112	18.9192	0.31956	-26.3375	0.44696	-29.8237	0.57816	-9.19246		0.02108	-18.724	1.04752	-22.8878	1.46612	-6.54698
0.02112	-11.6962	0.75128	16.028				0.1056	-0.37332	0.3498	29.0173	--	--		0.02116	19.0667	0.02116	19.0667	0.3196	-26.1656	0.447	-30.0397	0.5782	-9.52841		0.02112	-18.8203	1.04756	-22.7254	1.46616	-7.68371
0.02116	-11.637	0.75132	15.9282				0.1058	2.07586	0.35	29.8729	--	--		0.0212	19.214	0.0212	19.214	0.31964	-25.9857	0.44704	-30.2472	0.57824	-9.86343		0.02116	-18.916	1.0476	-22.5616	1.4662	-8.82794
0.0212	-11.5775	0.75136	15.8278				0.106	4.55139	0.3502	30.0127	--	--		0.02124	19.3611	0.02124	19.3611	0.31968	-25.7979	0.44708	-30.4461	0.57828	-10.1975		0.0212	-19.0113	1.04764	-22.3963	1.46624	-9.97851
0.02124	-11.5176	0.7514	15.7269				0.1062	7.03184	0.3504	29.4634	--	--		0.02128	19.5079	0.02128	19.5079	0.31972	-25.6022	0.44712	-30.6364	0.57832	-10.5305		0.02124	-19.1061	1.04768	-22.2297	1.46628	-11.1341
0.02128	-11.4575	0.75144	15.6254				0.1064	9.49219	0.3506	28.2649	--	--		0.02132	19.6545	0.02132	19.6545	0.31976	-25.3987	0.44716	-30.8179	0.57836	-10.8625		0.02128	-19.2004	1.04772	-22.0616	1.46632	-12.2932
0.02132	-11.3971	0.75148	15.5234				0.1066	11.9044	0.3508	26.4659	--	--		0.02136	19.8008	0.02136	19.8008	0.3198	-25.1873	0.4472	-30.9907	0.5784	-11.1933		0.02132	-19.2942	1.04776	-21.8922	1.46636	-13.4542
0.02136	-11.3363	0.75152	15.4208				0.1068	14.2382	0.351	24.1206	--	--		0.0214	19.9468	0.0214	19.9468	0.31984	-24.9681	0.44724	-31.1546	0.57844	-11.523		0.02136	-19.3876	1.0478	-21.7214	1.4664	-14.6151
0.0214	-11.2753	0.75156	15.3177				0.107	16.4622	0.3512	21.2861	--	--		0.02144	20.0924	0.02144	20.0924	0.31988	-24.7412	0.44728	-31.3095	0.57848	-11.8514		0.0214	-19.4804	1.04784	-21.5492	1.46644	-15.7739
0.02144	-11.214	0.7516	15.2141				0.1072	18.5452	0.3514	18.0211	--	--		0.02148	20.2376	0.02148	20.2376	0.31992	-24.5066	0.44732	-31.4554	0.57852	-12.1786		0.02144	-19.5726	1.04788	-21.3757	1.46648	-16.9285
0.02148	-11.1524	0.75164	15.11				0.1074	20.4578	0.3516	14.3851	--	--		0.02152	20.3824	0.02152	20.3824	0.31996	-24.2643	0.44736	-31.5922	0.57856	-12.5043		0.02148	-19.6644	1.04792	-21.2008	1.46652	-18.0766
0.02152	-11.0904	0.75168	15.0053				0.1076	22.1732	0.3518	10.4398	--	--		0.02156	20.5268	0.02156	20.5268	0.32	-24.0144	0.4474	-31.7199	0.5786	-12.8287		0.02152	-19.7557	1.04796	-21.0246	1.46656	-19.2156
0.02156	-11.0282	0.75172	14.9002				0.1078	23.6693	0.352	6.25016	--	--		0.0216	20.6707	0.0216	20.6707	0.32004	-23.7569	0.44744	-31.8384	0.57864	-13.1516		0.02156	-19.8464	1.048	-20.8471	1.4666	-20.3429
0.0216	-10.9657	0.75176	14.7945				0.108	24.9288	0.3522	1.88602	--	--		0.02164	20.8141	0.02164	20.8141	0.32008	-23.4919	0.44748	-31.9477	0.57868	-13.4729		0.0216	-19.9366	1.04804	-20.6682	1.46664	-21.456
0.02164	-10.9029	0.7518	14.6883				0.1082	25.9407	0.3524	-2.57589	--	--		0.02168	20.957	0.02168	20.957	0.32012	-23.2195	0.44752	-32.0476	0.57872	-13.7926		0.02164	-20.0263	1.04808	-20.4881	1.46668	-22.552
0.02168	-10.8398	0.75184	14.5816				0.1084	26.6999	0.3526	-7.05097	--	--		0.02172	21.0993	0.02172	21.0993	0.32016	-22.9396	0.44756	-32.1383	0.57876	-14.1106		0.02168	-20.1154	1.04812	-20.3067	1.46672	-23.6279
0.02172	-10.7764	0.75188	14.4744				0.1086	27.2077	0.3528	-11.4465	--	--		0.02176	21.241	0.02176	21.241	0.3202	-22.6524	0.4476	-32.2196	0.5788	-14.4268		0.02172	-20.2039	1.04816	-20.124	1.46676	-24.6811
0.02176	-10.7127	0.75192	14.3667				0.1088	27.4709	0.353	-15.6625	--	--		0.0218	21.382	0.0218	21.382	0.32024	-22.3579	0.44764	-32.2915	0.57884	-14.7412		0.02176	-20.2919	1.0482	-19.94	1.4668	-25.7085
0.0218	-10.6488	0.75196	14.2585				0.109	27.5011	0.3532	-19.594	--	--		0.02184	21.5224	0.02184	21.5224	0.32028	-22.0562	0.44768	-32.3539	0.57888	-15.0537		0.0218	-20.3794	1.04824	-19.7548	1.46684	-26.7071
0.02184	-10.5846	0.752	14.1498				0.1092	27.3134	0.3534	-23.1342	--	--		0.02188	21.6621	0.02188	21.6621	0.32032	-21.7473	0.44772	-32.4069	0.57892	-15.3642		0.02184	-20.4663	1.04828	-19.5683	1.46688	-27.6741
0.02188	-10.5201	0.75204	14.0406				0.1094	26.9249	0.3536	-26.1789	--	--		0.02192	21.801	0.02192	21.801	0.32036	-21.4313	0.44776	-32.4505	0.57896	-15.6727		0.02188	-20.5526	1.04832	-19.3806	1.46692	-28.6065
0.02192	-10.4553	0.75208	13.931				0.1096	26.3535	0.3538	-28.6317	--	--		0.02196	21.9392	0.02196	21.9392	0.3204	-21.1082	0.4478	-32.4846	0.579	-15.979		0.02192	-20.6383	1.04836	-19.1916	1.46696	-29.5015
0.02196	-10.3902	0.75212	13.8209				0.1098	25.6164	0.354	-30.4085	--	--		0.022	22.0766	0.022	22.0766	0.32044	-20.7782	0.44784	-32.5092	0.57904	-16.2831		0.02196	-20.7235	1.0484	-19.0014	1.467	-30.3564
0.022	-10.3248	0.75216	13.7103				0.11	24.7285	0.3542	-31.4432	--	--		0.02204	22.2131	0.02204	22.2131	0.32048	-20.4413	0.44788	-32.5243	0.57908	-16.5848		0.022	-20.8081	1.04844	-18.81	1.46704	-31.1684
0.02204	-10.2592	0.7522	13.5992				0.1102	23.7019	0.3544	-31.6912	--	--		0.02208	22.3487	0.02208	22.3487	0.32052	-20.0975	0.44792	-32.5299	0.57912	-16.8842		0.02204	-20.8921	1.04848	-18.6174	1.46708	-31.9351
0.02208	-10.1933	0.75224	13.4877				0.1104	22.545	0.3546	-31.1325	--	--		0.02212	22.4835	0.02212	22.4835	0.32056	-19.747	0.44796	-32.526	0.57916	-17.1811		0.02208	-20.9754	1.04852	-18.4235	1.46712	-32.6539
0.02212	-10.1272	0.75228	13.3757				0.1106	21.2623	0.3548	-29.7738	--	--		0.02216	22.6173	0.02216	22.6173	0.3206	-19.3899	0.448	-32.5127	0.5792	-17.4755		0.02212	-21.0582	1.04856	-18.2284	1.46716	-33.3226
0.02216	-10.0607	0.75232	13.2632				0.1108	19.8549	0.355	-27.6477	--	--		0.0222	22.7501	0.0222	22.7501	0.32064	-19.0261	0.44804	-32.4899	0.57924	-17.7672		0.02216	-21.1404	1.0486	-18.0322	1.4672	-33.9391
0.0222	-9.99398	0.75236	13.1503				0.111	18.3207	0.3552	-24.8122	--	--		0.02224	22.8819	0.02224	22.8819	0.32068	-18.6559	0.44808	-32.4577	0.57928	-18.0562		0.0222	-21.222	1.04864	-17.8347	1.46724	-34.5015
0.02224	-9.927	0.7524	13.037				0.1112	16.656	0.3554	-21.347	--	--		0.02228	23.0127	0.02228	23.0127	0.32072	-18.2792	0.44812	-32.416	0.57932	-18.3424		0.02224	-21.3029	1.04868	-17.636	1.46728	-35.008
0.02228	-9.85974	0.75244	12.9232				0.1114	14.8562	0.3556	-17.3506	--	--		0.02232	23.1424	0.02232	23.1424	0.32076	-17.8963	0.44816	-32.365	0.57936	-18.6257		0.02228	-21.3832	1.04872	-17.4361	1.46732	-35.4571
0.02232	-9.79222	0.75248	12.809				0.1116	12.9177	0.3558	-12.9349	--	--		0.02236	23.271	0.02236	23.271	0.3208	-17.5071	0.4482	-32.3046	0.5794	-18.9061		0.02232	-21.4629	1.04876	-17.235	1.46736	-35.8474
0.02236	-9.72443	0.75252	12.6943				0.1118	10.839	0.356	-8.2211	--	--		0.0224	23.3984	0.0224	23.3984	0.32084	-17.1117	0.44824	-32.2349	0.57944	-19.1833		0.02236	-21.542	1.0488	-17.0327	1.4674	-36.1779
0.0224	-9.65638	0.75256	12.5792				0.112	8.6224	0.3562	-3.33468	--	--		0.02244	23.5246	0.02244	23.5246	0.32088	-16.7104	0.44828	-32.1559	0.57948	-19.4574		0.0224	-21.6205	1.04884	-16.8292	1.46744	-36.4477
0.02244	-9.58806	0.7526	12.4637				0.1122	6.27469	0.3564	1.59875	--	--		0.02248	23.6497	0.02248	23.6497	0.32092	-16.3031	0.44832	-32.0677	0.57952	-19.7282		0.02244	-21.6983	1.04888	-16.6246	1.46748	-36.6561
0.02248	-9.51948	0.75264	12.3478				0.1124	3.80836	0.3566	6.45692	--	--		0.02252	23.7735	0.02252	23.7735	0.32096	-15.89	0.44836	-31.9703	0.57956	-19.9958		0.02248	-21.7754	1.04892	-16.4187	1.46752	-36.8028
0.02252	-9.45063	0.75268	12.2314				0.1126	1.2417	0.3568	11.1236	--	--		0.02256	23.896	0.02256	23.896	0.321	-15.4712	0.4484	-31.8638	0.5796	-20.2598		0.02252	-21.8519	1.04896	-16.2116	1.46756	-36.8875
0.02256	-9.38153	0.75272	12.1146				0.1128	-1.40117	0.357	15.4905	--	--		0.0226	24.0172	0.0226	24.0172	0.32104	-15.0467	0.44844	-31.7483	0.57964	-20.5204		0.02256	-21.9277	1.049	-16.0033	1.4676	-36.9102
0.0226	-9.31216	0.75276	11.9975				0.113	-4.09082	0.3572	19.4584	--	--		0.02264	24.1371	0.02264	24.1371	0.32108	-14.6168	0.44848	-31.6237	0.57968	-20.7774		0.0226	-22.0029	1.04904	-15.7938	1.46764	-36.8713
0.02264	-9.24253	0.7528	11.8799				0.1132	-6.79352	0.3574	22.9379	--	--		0.02268	24.2556	0.02268	24.2556	0.32112	-14.1815	0.44852	-31.4902	0.57972	-21.0308		0.02264	-22.0774	1.04908	-15.5831	1.46768	-36.7711
0.02268	-9.17265	0.75284	11.762				0.1134	-9.47248	0.3576	25.8497	--	--		0.02272	24.3727	0.02272	24.3727	0.32116	-13.7409	0.44856	-31.3479	0.57976	-21.2803		0.02268	-22.1513	1.04912	-15.3712	1.46772	-36.6104
0.02272	-9.10251	0.75288	11.6436				0.1136	-12.0894	0.3578	28.1247	--	--		0.02276	24.4884	0.02276	24.4884	0.3212	-13.2952	0.4486	-31.1968	0.5798	-21.526		0.02272	-22.2245	1.04916	-15.1581	1.46776	-36.39
0.02276	-9.03211	0.75292	11.5249				0.1138	-14.6062	0.358	29.7051	--	--		0.0228	24.6026	0.0228	24.6026	0.32124	-12.8445	0.44864	-31.0369	0.57984	-21.7678		0.02276	-22.297	1.0492	-14.9438	1.4678	-36.111
0.0228	-8.96145	0.75296	11.4057				0.114	-16.9866	0.3582	30.545	--	--		0.02284	24.7153	0.02284	24.7153	0.32128	-12.3889	0.44868	-30.8685	0.57988	-22.0056		0.0228	-22.3688	1.04924	-14.7282	1.46784	-35.7745
0.02284	-8.89054	0.753	11.2862				0.1142	-19.1979	0.3584	30.6118	--	--		0.02288	24.8265	0.02288	24.8265	0.32132	-11.9285	0.44872	-30.6915	0.57992	-22.2393		0.02284	-22.4399	1.04928	-14.5115	1.46788	-35.3819
0.02288	-8.81937	0.75304	11.1663				0.1144	-21.212	0.3586	29.8877	--	--		0.02292	24.9362	0.02292	24.9362	0.32136	-11.4635	0.44876	-30.506	0.57996	-22.4688		0.02288	-22.5103	1.04932	-14.2934	1.46792	-34.9348
0.02292	-8.74795	0.75308	11.0461				0.1146	-23.0067	0.3588	28.3722	--	--		0.02296	25.0443	0.02296	25.0443	0.3214	-10.9941	0.4488	-30.3122	0.58	-22.694		0.02292	-22.5801	1.04936	-14.0742	1.46796	-34.4347
0.02296	-8.67628	0.75312	10.9255				0.1148	-24.566	0.359	26.0839	--	--		0.023	25.1508	0.023	25.1508	0.32144	-10.5203	0.44884	-30.1102	0.58004	-22.9149		0.02296	-22.6491	1.0494	-13.8537	1.468	-33.8834
0.023	-8.60436	0.75316	10.8045				0.115	-25.8806	0.3592	23.0623	--	--		0.02304	25.2557	0.02304	25.2557	0.32148	-10.0423	0.44888	-29.9	0.58008	-23.1314		0.023	-22.7174	1.04944	-13.6319	1.46804	-33.2826
0.02304	-8.53218	0.7532	10.6832				0.1152	-26.9471	0.3594	19.3691	--	--		0.02308	25.3589	0.02308	25.3589	0.32152	-9.56025	0.44892	-29.6817	0.58012	-23.3434		0.02304	-22.7851	1.04948	-13.409	1.46808	-32.6344
0.02308	-8.45975	0.75324	10.5615				0.1154	-27.7679	0.3596	15.0886	--	--		0.02312	25.4605	0.02312	25.4605	0.32156	-9.07428	0.44896	-29.4555	0.58016	-23.5509		0.02308	-22.852	1.04952	-13.1847	1.46812	-31.9406
0.02312	-8.38707	0.75328	10.4395				0.1156	-28.3497	0.3598	10.3271	--	--		0.02316	25.5604	0.02316	25.5604	0.3216	-8.58457	0.449	-29.2215	0.5802	-23.7537		0.02312	-22.9182	1.04956	-12.9591	1.46816	-31.2032
0.02316	-8.31415	0.75332	10.3171				0.1158	-28.7025	0.36	5.21089	--	--		0.0232	25.6585	0.0232	25.6585	0.32164	-8.09125	0.44904	-28.9797	0.58024	-23.9517		0.02316	-22.9836	1.0496	-12.7323	1.4682	-30.4242
0.0232	-8.24097	0.75336	10.1944				0.116	-28.8383	0.3602	-0.11649	--	--		0.02324	25.755	0.02324	25.755	0.32168	-7.59448	0.44908	-28.7303	0.58028	-24.1451		0.0232	-23.0484	1.04964	-12.5042	1.46824	-29.6056
0.02324	-8.16755	0.7534	10.0714				0.1162	-28.7692	0.3604	-5.49898	--	--		0.02328	25.8497	0.02328	25.8497	0.32172	-7.09443	0.44912	-28.4733	0.58032	-24.3335		0.02324	-23.1124	1.04968	-12.2748	1.46828	-28.7495
0.02328	-8.09387	0.75344	9.94808				0.1164	-28.507	0.3606	-10.7731	--	--		0.02332	25.9426	0.02332	25.9426	0.32176	-6.59125	0.44916	-28.209	0.58036	-24.5171		0.02328	-23.1756	1.04972	-12.0441	1.46832	-27.8577
0.02332	-8.01995	0.75348	9.82442				0.1166	-28.0615	0.3608	-15.774	--	--		0.02336	26.0337	0.02336	26.0337	0.3218	-6.08512	0.4492	-27.9374	0.5804	-24.6957		0.02332	-23.2382	1.04976	-11.8121	1.46836	-26.9322
0.02336	-7.94579	0.75352	9.70044				0.1168	-27.44	0.361	-20.342	--	--		0.0234	26.123	0.0234	26.123	0.32184	-5.57619	0.44924	-27.6587	0.58044	-24.8692		0.02336	-23.3	1.0498	-11.5788	1.4684	-25.9749
0.0234	-7.87137	0.75356	9.57616				0.117	-26.6471	0.3612	-24.3289	--	--		0.02344	26.2105	0.02344	26.2105	0.32188	-5.06463	0.44928	-27.3729	0.58048	-25.0376		0.0234	-23.361	1.04984	-11.3441	1.46844	-24.9877
0.02344	-7.79671	0.7536	9.45157				0.1172	-25.6848	0.3614	-27.6038	--	--		0.02348	26.2962	0.02348	26.2962	0.32192	-4.55062	0.44932	-27.0802	0.58052	-25.2009		0.02344	-23.4213	1.04988	-11.1082	1.46848	-23.9722
0.02348	-7.72181	0.75364	9.32668				0.1174	-24.5528	0.3616	-30.0589	--	--		0.02352	26.38	0.02352	26.38	0.32196	-4.03434	0.44936	-26.7808	0.58056	-25.359		0.02348	-23.4809	1.04992	-10.8708	1.46852	-22.9303
0.02352	-7.64666	0.75368	9.2015				0.1176	-23.2493	0.3618	-31.6134	--	--		0.02356	26.4619	0.02356	26.4619	0.322	-3.51595	0.4494	-26.4746	0.5806	-25.5118		0.02352	-23.5396	1.04996	-10.6322	1.46856	-21.8635
0.02356	-7.57127	0.75372	9.07603				0.1178	-21.7724	0.362	-32.2164	--	--		0.0236	26.542	0.0236	26.542	0.32204	-2.99564	0.44944	-26.162	0.58064	-25.6593		0.02356	-23.5977	1.05	-10.3921	1.4686	-20.7733
0.0236	-7.49563	0.75376	8.95027				0.118	-20.1207	0.3622	-31.849	--	--		0.02364	26.6201	0.02364	26.6201	0.32208	-2.47358	0.44948	-25.8429	0.58068	-25.8014		0.0236	-23.6549	1.05004	-10.1508	1.46864	-19.6612
0.02364	-7.41975	0.7538	8.82424				0.1182	-18.2951	0.3624	-30.5243	--	--		0.02368	26.6964	0.02368	26.6964	0.32212	-1.94996	0.44952	-25.5176	0.58072	-25.9381		0.02364	-23.7114	1.05008	-9.90799	1.46868	-18.5286
0.02368	-7.34363	0.75384	8.69794				0.1184	-16.2998	0.3626	-28.2863	--	--		0.02372	26.7707	0.02372	26.7707	0.32216	-1.42497	0.44956	-25.1861	0.58076	-26.0694		0.02368	-23.7671	1.05012	-9.66386	1.46872	-17.3767
0.02372	-7.26727	0.75388	8.57136				0.1186	-14.1429	0.3628	-25.2082	--	--		0.02376	26.8432	0.02376	26.8432	0.3222	-0.89879	0.4496	-24.8486	0.5808	-26.1951		0.02372	-23.822	1.05016	-9.41834	1.46876	-16.2069
0.02376	-7.19066	0.75392	8.44452				0.1188	-11.8374	0.363	-21.389	--	--		0.0238	26.9136	0.0238	26.9136	0.32224	-0.37161	0.44964	-24.5052	0.58084	-26.3153		0.02376	-23.8762	1.0502	-9.17144	1.4688	-15.0201
0.0238	-7.11381	0.75396	8.31743				0.119	-9.40108	0.3632	-16.9495	--	--		0.02384	26.9822	0.02384	26.9822	0.32228	0.15639	0.44968	-24.1561	0.58088	-26.43		0.0238	-23.9295	1.05024	-8.92314	1.46884	-13.8176
0.02384	-7.03673	0.754	8.19008				0.1192	-6.85669	0.3634	-12.0285	--	--		0.02388	27.0488	0.02388	27.0488	0.32232	0.685	0.44972	-23.8013	0.58092	-26.539		0.02384	-23.9821	1.05028	-8.67345	1.46888	-12.6002
0.02388	-6.9594	0.75404	8.06248				0.1194	-4.23111	0.3636	-6.77763	--	--		0.02392	27.1135	0.02392	27.1135	0.32236	1.21404	0.44976	-23.4411	0.58096	-26.6424		0.02388	-24.0339	1.05032	-8.42235	1.46892	-11.3691
0.02392	-6.88183	0.75408	7.93465				0.1196	-1.55453	0.3638	-1.35667	--	--		0.02396	27.1761	0.02396	27.1761	0.3224	1.74331	0.4498	-23.0755	0.581	-26.7401		0.02392	-24.0849	1.05036	-8.16985	1.46896	-10.1251
0.02396	-6.80402	0.75412	7.80657				0.1198	1.14076	0.364	4.07105	--	--		0.024	27.2369	0.024	27.2369	0.32244	2.27262	0.44984	-22.7047	0.58104	-26.8321		0.02396	-24.1351	1.0504	-7.91594	1.469	-8.86909
0.024	-6.72597	0.75416	7.67826				0.12	3.82177	0.3642	9.34342	--	--		0.02404	27.2957	0.02404	27.2957	0.32248	2.80177	0.44988	-22.3287	0.58108	-26.9184		0.024	-24.1845	1.05044	-7.66061	1.46904	-7.602
0.02404	-6.64769	0.7542	7.54973				0.1202	6.45614	0.3644	14.3039	--	--		0.02408	27.3525	0.02408	27.3525	0.32252	3.33056	0.44992	-21.9478	0.58112	-26.9989		0.02404	-24.2331	1.05048	-7.40387	1.46908	-6.3247
0.02408	-6.56916	0.75424	7.42097				0.1204	9.01355	0.3646	18.8057	--	--		0.02412	27.4074	0.02412	27.4074	0.32256	3.8588	0.44996	-21.562	0.58116	-27.0737		0.02408	-24.2809	1.05052	-7.14572	1.46912	-5.03807
0.02412	-6.4904	0.75428	7.292				0.1206	11.4668	0.3648	22.7157	--	--		0.02416	27.4603	0.02416	27.4603	0.3226	4.38627	0.45	-21.1715	0.5812	-27.1426		0.02412	-24.3278	1.05056	-6.88615	1.46916	-3.74302
0.02416	-6.41139	0.75432	7.16282				0.1208	13.7925	0.365	25.9176	--	--		0.0242	27.5112	0.0242	27.5112	0.32264	4.91279	0.45004	-20.7765	0.58124	-27.2058		0.02416	-24.374	1.0506	-6.62516	1.4692	-2.44046
0.0242	-6.33216	0.75436	7.03343				0.121	15.9719	0.3652	28.3155	--	--		0.02424	27.5602	0.02424	27.5602	0.32268	5.43815	0.45008	-20.3769	0.58128	-27.2631		0.0242	-24.4193	1.05064	-6.36276	1.46924	-1.13138
0.02424	-6.25268	0.7544	6.90383				0.1212	17.9906	0.3654	29.8364	--	--		0.02428	27.6073	0.02428	27.6073	0.32272	5.96215	0.45012	-19.9731	0.58132	-27.3147		0.02424	-24.4638	1.05068	-6.09895	1.46928	0.18319
0.02428	-6.17297	0.75444	6.77405				0.1214	19.8385	0.3656	30.4323	--	--		0.02432	27.6523	0.02432	27.6523	0.32276	6.48459	0.45016	-19.565	0.58136	-27.3604		0.02428	-24.5075	1.05072	-5.83373	1.46932	1.50218
0.02432	-6.09302	0.75448	6.64407				0.1216	21.5089	0.3658	30.0818	--	--		0.02436	27.6955	0.02436	27.6955	0.3228	7.00527	0.4502	-19.1528	0.5814	-27.4002		0.02432	-24.5504	1.05076	-5.5671	1.46936	2.82442
0.02436	-6.01283	0.75452	6.51391				0.1218	22.9982	0.366	28.7913	--	--		0.0244	27.7367	0.0244	27.7367	0.32284	7.52398	0.45024	-18.7366	0.58144	-27.4342		0.02436	-24.5924	1.0508	-5.29907	1.4694	4.14866
0.0244	-5.93241	0.75456	6.38356				0.122	24.3042	0.3662	26.5953	--	--		0.02444	27.7759	0.02444	27.7759	0.32288	8.04051	0.45028	-18.3166	0.58148	-27.4624		0.0244	-24.6337	1.05084	-5.02964	1.46944	5.47358
0.02444	-5.85176	0.7546	6.25304				0.1222	25.426	0.3664	23.5556	--	--		0.02448	27.8132	0.02448	27.8132	0.32292	8.55468	0.45032	-17.8929	0.58152	-27.4847		0.02444	-24.674	1.05088	-4.75883	1.46948	6.79776
0.02448	-5.77087	0.75464	6.12236				0.1224	26.3621	0.3666	19.7604	--	--		0.02452	27.8486	0.02452	27.8486	0.32296	9.06628	0.45036	-17.4656	0.58156	-27.5011		0.02448	-24.7136	1.05092	-4.48664	1.46952	8.11966
0.02452	-5.68974	0.75468	5.9915				0.1226	27.1109	0.3668	15.322	--	--		0.02456	27.8821	0.02456	27.8821	0.323	9.5751	0.4504	-17.0348	0.5816	-27.5118		0.02452	-24.7523	1.05096	-4.21307	1.46956	9.43766
0.02456	-5.60838	0.75472	5.86049				0.1228	27.6693	0.367	10.374	--	--		0.0246	27.9137	0.0246	27.9137	0.32304	10.0809	0.45044	-16.6006	0.58164	-27.5166		0.02456	-24.7901	1.051	-3.93815	1.4696	10.75
0.0246	-5.52679	0.75476	5.72932				0.123	28.0332	0.3672	5.06726	--	--		0.02464	27.9434	0.02464	27.9434	0.32308	10.5836	0.45048	-16.1631	0.58168	-27.5156		0.0246	-24.8272	1.05104	-3.66188	1.46964	12.055
0.02464	-5.44496	0.7548	5.59801				0.1232	28.1975	0.3674	-0.43389	--	--		0.02468	27.9712	0.02468	27.9712	0.32312	11.0829	0.45052	-15.7225	0.58172	-27.5087		0.02464	-24.8633	1.05108	-3.38427	1.46968	13.3505
0.02468	-5.3629	0.75484	5.46655				0.1234	28.1567	0.3676	-5.9571	--	--		0.02472	27.9971	0.02472	27.9971	0.32316	11.5786	0.45056	-15.2788	0.58176	-27.4961		0.02468	-24.8986	1.05112	-3.10534	1.46972	14.6346
0.02472	-5.28061	0.75488	5.33495				0.1236	27.9057	0.3678	-11.3271	--	--		0.02476	28.0212	0.02476	28.0212	0.3232	12.0706	0.4506	-14.8322	0.5818	-27.4777		0.02472	-24.9331	1.05116	-2.8251	1.46976	15.9051
0.02476	-5.19809	0.75492	5.20322				0.1238	27.4403	0.368	-16.3715	--	--		0.0248	28.0434	0.0248	28.0434	0.32324	12.5586	0.45064	-14.3828	0.58184	-27.4535		0.02476	-24.9667	1.0512	-2.54357	1.4698	17.1598
0.0248	-5.11533	0.75496	5.07135				0.124	26.7582	0.3682	-20.926	--	--		0.02484	28.0637	0.02484	28.0637	0.32328	13.0424	0.45068	-13.9306	0.58188	-27.4236		0.0248	-24.9995	1.05124	-2.26077	1.46984	18.3965
0.02484	-5.03235	0.755	4.93937				0.1242	25.8598	0.3684	-24.8407	--	--		0.02488	28.0822	0.02488	28.0822	0.32332	13.5218	0.45072	-13.4759	0.58192	-27.388		0.02484	-25.0314	1.05128	-1.97672	1.46988	19.6127
0.02488	-4.94913	0.75504	4.80727				0.1244	24.7486	0.3686	-27.9846	--	--		0.02492	28.0989	0.02492	28.0989	0.32336	13.9967	0.45076	-13.0186	0.58196	-27.3466		0.02488	-25.0624	1.05132	-1.69143	1.46992	20.8061
0.02492	-4.86568	0.75508	4.67505				0.1246	23.4312	0.3688	-30.2508	--	--		0.02496	28.1138	0.02496	28.1138	0.3234	14.4669	0.4508	-12.5589	0.582	-27.2996		0.02492	-25.0926	1.05136	-1.40493	1.46996	21.9742
0.02496	-4.78201	0.75512	4.54272				0.1248	21.9176	0.369	-31.5604	--	--		0.025	28.127	0.025	28.127	0.32344	14.9322	0.45084	-12.0969	0.58204	-27.2469		0.02496	-25.1219	1.0514	-1.11724	1.47	23.1144
0.025	-4.6981	0.75516	4.4103				0.125	20.221	0.3692	-31.8654	--	--		0.02504	28.1383	0.02504	28.1383	0.32348	15.3923	0.45088	-11.6327	0.58208	-27.1886		0.025	-25.1503	1.05144	-0.82839	1.47004	24.2243
0.02504	-4.61396	0.7552	4.27777				0.1252	18.3566	0.3694	-31.1513	--	--		0.02508	28.1478	0.02508	28.1478	0.32352	15.8471	0.45092	-11.1664	0.58212	-27.1246		0.02504	-25.1779	1.05148	-0.5384	1.47008	25.3013
0.02508	-4.5296	0.75524	4.14515				0.1254	16.3416	0.3696	-29.4378	--	--		0.02512	28.1557	0.02512	28.1557	0.32356	16.2965	0.45096	-10.698	0.58216	-27.0552		0.02508	-25.2046	1.05152	-0.2473	1.47012	26.3429
0.02512	-4.445	0.75528	4.01245				0.1256	14.1941	0.3698	-26.7785	--	--		0.02516	28.1617	0.02516	28.1617	0.3236	16.7401	0.451	-10.2277	0.5822	-26.9801		0.02512	-25.2304	1.05156	0.04488	1.47016	27.3467
0.02516	-4.36018	0.75532	3.87966				0.1258	11.9323	0.37	-23.2596	--	--		0.0252	28.1661	0.0252	28.1661	0.32364	17.178	0.45104	-9.75556	0.58224	-26.8995		0.02516	-25.2554	1.0516	0.33811	1.4702	28.3102
0.0252	-4.27514	0.75536	3.74679				0.126	9.57453	0.3702	-18.9971	--	--		0.02524	28.1687	0.02524	28.1687	0.32368	17.6098	0.45108	-9.28167	0.58228	-26.8135		0.0252	-25.2795	1.05164	0.63236	1.47024	29.2311
0.02524	-4.18986	0.7554	3.61385				0.1262	7.13795	0.3704	-14.1327	--	--		0.02528	28.1697	0.02528	28.1697	0.32372	18.0354	0.45112	-8.80612	0.58232	-26.722		0.02524	-25.3027	1.05168	0.9276	1.47028	30.107
0.02528	-4.10436	0.75544	3.48084				0.1264	4.6392	0.3706	-8.82888	--	--		0.02532	28.169	0.02532	28.169	0.32376	18.4547	0.45116	-8.329	0.58236	-26.6251		0.02528	-25.325	1.05172	1.22379	1.47032	30.9358
0.02532	-4.01864	0.75548	3.34777				0.1266	2.09419	0.3708	-3.26296	--	--		0.02536	28.1666	0.02536	28.1666	0.3238	18.8675	0.4512	-7.85039	0.5824	-26.5228		0.02532	-25.3464	1.05176	1.5209	1.47036	31.7154
0.02536	-3.93269	0.75552	3.21464				0.1268	-0.48139	0.371	2.37947	--	--		0.0254	28.1626	0.0254	28.1626	0.32384	19.2735	0.45124	-7.37038	0.58244	-26.4151		0.02536	-25.367	1.0518	1.81889	1.4704	32.4439
0.0254	-3.84651	0.75556	3.08146				0.127	-3.07163	0.3712	7.91147	--	--		0.02544	28.1569	0.02544	28.1569	0.32388	19.6727	0.45128	-6.88905	0.58248	-26.3022		0.0254	-25.3866	1.05184	2.11772	1.47044	33.1193
0.02544	-3.76011	0.7556	2.94823				0.1272	-5.6597	0.3714	13.1518	--	--		0.02548	28.1497	0.02548	28.1497	0.32392	20.0649	0.45132	-6.40649	0.58252	-26.1839		0.02544	-25.4054	1.05188	2.41736	1.47048	33.7402
0.02548	-3.67349	0.75564	2.81495				0.1274	-8.22741	0.3716	17.9315	--	--		0.02552	28.1408	0.02552	28.1408	0.32396	20.4499	0.45136	-5.92277	0.58256	-26.0604		0.02548	-25.4233	1.05192	2.71775	1.47052	34.3049
0.02552	-3.58665	0.75568	2.68164				0.1276	-10.7547	0.3718	22.1002	--	--		0.02556	28.1303	0.02556	28.1303	0.324	20.8276	0.4514	-5.43799	0.5826	-25.9318		0.02552	-25.4403	1.05196	3.01886	1.47056	34.8121
0.02556	-3.49959	0.75572	2.5483				0.1278	-13.2195	0.372	25.5311	--	--		0.0256	28.1183	0.0256	28.1183	0.32404	21.1979	0.45144	-4.95222	0.58264	-25.798		0.02556	-25.4565	1.052	3.32065	1.4706	35.2608
0.0256	-3.4123	0.75576	2.41492				0.128	-15.598	0.3722	28.1253	--	--		0.02564	28.1047	0.02564	28.1047	0.32408	21.5605	0.45148	-4.46554	0.58268	-25.659		0.0256	-25.4717	1.05204	3.62306	1.47064	35.6499
0.02564	-3.32479	0.7558	2.28153				0.1282	-17.8648	0.3724	29.8144	--	--		0.02568	28.0895	0.02568	28.0895	0.32412	21.9154	0.45152	-3.97802	0.58272	-25.515		0.02564	-25.486	1.05208	3.92606	1.47068	35.9787
0.02568	-3.23707	0.75584	2.14811				0.1284	-19.9941	0.3726	30.5619	--	--		0.02572	28.0729	0.02572	28.0729	0.32416	22.2624	0.45156	-3.48976	0.58276	-25.3659		0.02568	-25.4994	1.05212	4.22959	1.47072	36.2467
0.02572	-3.14913	0.75588	2.01468				0.1286	-21.9603	0.3728	30.3633	--	--		0.02576	28.0547	0.02576	28.0547	0.3242	22.6014	0.4516	-3.00083	0.5828	-25.2119		0.02572	-25.512	1.05216	4.53361	1.47076	36.4536
0.02576	-3.06096	0.75592	1.88124				0.1288	-23.7395	0.373	29.2446	--	--		0.0258	28.035	0.0258	28.035	0.32424	22.9322	0.45164	-2.5113	0.58284	-25.0528		0.02576	-25.5236	1.0522	4.83807	1.4708	36.5991
0.0258	-2.97258	0.75596	1.7478				0.129	-25.3104	0.3732	27.2596	--	--		0.02584	28.0138	0.02584	28.0138	0.32428	23.2548	0.45168	-2.02126	0.58288	-24.8889		0.0258	-25.5344	1.05224	5.14291	1.47084	36.6834
0.02584	-2.88399	0.756	1.61435				0.1292	-26.6556	0.3734	24.4871	--	--		0.02588	27.9912	0.02588	27.9912	0.32432	23.5689	0.45172	-1.53079	0.58292	-24.7201		0.02584	-25.5443	1.05228	5.44809	1.47088	36.7067
0.02588	-2.79518	0.75604	1.48091				0.1294	-27.7621	0.3736	21.0258	--	--		0.02592	27.967	0.02592	27.967	0.32436	23.8746	0.45176	-1.03995	0.58296	-24.5464		0.02588	-25.5532	1.05232	5.75355	1.47092	36.6696
0.02592	-2.70615	0.75608	1.34748				0.1296	-28.6222	0.3738	16.9907	--	--		0.02596	27.9415	0.02596	27.9415	0.3244	24.1716	0.4518	-0.54883	0.583	-24.368		0.02592	-25.5613	1.05236	6.05923	1.47096	36.5725
0.02596	-2.61691	0.75612	1.21407				0.1298	-29.2332	0.374	12.5076	--	--		0.026	27.9144	0.026	27.9144	0.32444	24.4599	0.45184	-0.05751	0.58304	-24.1848		0.02596	-25.5684	1.0524	6.36509	1.471	36.4163
0.026	-2.52746	0.75616	1.08067				0.13	-29.5969	0.3742	7.70921	--	--		0.02604	27.886	0.02604	27.886	0.32448	24.7393	0.45188	0.43393	0.58308	-23.9968		0.026	-25.5747	1.05244	6.67106	1.47104	36.2021
0.02604	-2.4378	0.7562	0.9473				0.1302	-29.7194	0.3744	2.73068	--	--		0.02608	27.8561	0.02608	27.8561	0.32452	25.0098	0.45192	0.92542	0.58312	-23.8042		0.02604	-25.5801	1.05248	6.97709	1.47108	35.9309
0.02608	-2.34792	0.75624	0.81396				0.1304	-29.6094	0.3746	-2.29412	--	--		0.02612	27.8249	0.02612	27.8249	0.32456	25.2713	0.45196	1.41687	0.58316	-23.607		0.02608	-25.5845	1.05252	7.28311	1.47112	35.6041
0.02612	-2.25784	0.75628	0.68064				0.1306	-29.2772	0.3748	-7.23566	--	--		0.02616	27.7922	0.02616	27.7922	0.3246	25.5236	0.452	1.90821	0.5832	-23.4051		0.02612	-25.5881	1.05256	7.58908	1.47116	35.223
0.02616	-2.16755	0.75632	0.54737				0.1308	-28.7333	0.375	-11.9714	--	--		0.0262	27.7582	0.0262	27.7582	0.32464	25.7667	0.45204	2.39935	0.58324	-23.1987		0.02616	-25.5907	1.0526	7.89493	1.4712	34.7893
0.0262	-2.07705	0.75636	0.41414				0.131	-27.9875	0.3752	-16.388	--	--		0.02624	27.7228	0.02624	27.7228	0.32468	26.0005	0.45208	2.89022	0.58328	-22.9878		0.0262	-25.5925	1.05264	8.2006	1.47124	34.3045
0.02624	-1.98634	0.7564	0.28095				0.1312	-27.0476	0.3754	-20.3824	--	--		0.02628	27.6859	0.02628	27.6859	0.32472	26.2249	0.45212	3.38072	0.58332	-22.7724		0.02624	-25.5933	1.05268	8.50604	1.47128	33.7704
0.02628	-1.89543	0.75644	0.14781				0.1314	-25.919	0.3756	-23.864	--	--		0.02632	27.6478	0.02632	27.6478	0.32476	26.4399	0.45216	3.87078	0.58336	-22.5526		0.02628	-25.5933	1.05272	8.81117	1.47132	33.1888
0.02632	-1.80431	0.75648	0.01473				0.1316	-24.6048	0.3758	-26.7548	--	--		0.02636	27.6083	0.02636	27.6083	0.3248	26.6453	0.4522	4.36032	0.5834	-22.3284		0.02632	-25.5923	1.05276	9.11593	1.47136	32.5615
0.02636	-1.71299	0.75652	-0.11829				0.1318	-23.1062	0.376	-28.9908	--	--		0.0264	27.5674	0.0264	27.5674	0.32484	26.8412	0.45224	4.84925	0.58344	-22.0999		0.02636	-25.5905	1.0528	9.42027	1.4714	31.8905
0.0264	-1.62147	0.75656	-0.25125				0.132	-21.4232	0.3762	-30.5228	--	--		0.02644	27.5252	0.02644	27.5252	0.32488	27.0274	0.45228	5.33747	0.58348	-21.867		0.0264	-25.5877	1.05284	9.72412	1.47144	31.1776
0.02644	-1.52975	0.7566	-0.38414				0.1322	-19.5561	0.3764	-31.3168	--	--		0.02648	27.4817	0.02648	27.4817	0.32492	27.2039	0.45232	5.82492	0.58352	-21.6298		0.02644	-25.584	1.05288	10.0274	1.47148	30.4247
0.02648	-1.43783	0.75664	-0.51696				0.1324	-17.5068	0.3766	-31.355	--	--		0.02652	27.4368	0.02652	27.4368	0.32496	27.3706	0.45236	6.31148	0.58356	-21.3885		0.02648	-25.5794	1.05292	10.3301	1.47152	29.6338
0.02652	-1.34571	0.75668	-0.6497				0.1326	-15.28	0.3768	-30.6362	--	--		0.02656	27.3907	0.02656	27.3907	0.325	27.5276	0.4524	6.79708	0.5836	-21.1429		0.02652	-25.5739	1.05296	10.6321	1.47156	28.8068
0.02656	-1.25339	0.75672	-0.78235				0.1328	-12.8851	0.377	-29.1761	--	--		0.0266	27.3432	0.0266	27.3432	0.32504	27.6746	0.45244	7.28163	0.58364	-20.8931		0.02656	-25.5676	1.053	10.9334	1.4716	27.9455
0.0266	-1.16088	0.75676	-0.91493				0.133	-10.3364	0.3772	-27.0077	--	--		0.02664	27.2943	0.02664	27.2943	0.32508	27.8119	0.45248	7.76502	0.58368	-20.6393		0.0266	-25.5603	1.05304	11.2338	1.47164	27.0518
0.02664	-1.06817	0.7568	-1.04741				0.1332	-7.65437	0.3774	-24.1802	--	--		0.02668	27.2442	0.02668	27.2442	0.32512	27.9391	0.45252	8.24717	0.58372	-20.3813		0.02664	-25.5521	1.05308	11.5334	1.47168	26.1273
0.02668	-0.97528	0.75684	-1.1798				0.1334	-4.86499	0.3776	-20.7593	--	--		0.02672	27.1928	0.02672	27.1928	0.32516	28.0565	0.45256	8.72798	0.58376	-20.1193		0.02668	-25.543	1.05312	11.832	1.47172	25.1739
0.02672	-0.88219	0.75688	-1.31209				0.1336	-1.99966	0.3778	-16.8253	--	--		0.02676	27.14	0.02676	27.14	0.3252	28.1638	0.4526	9.20735	0.5838	-19.8534		0.02672	-25.533	1.05316	12.1297	1.47176	24.1932
0.02676	-0.78891	0.75692	-1.44428				0.1338	0.90614	0.378	-12.4715	--	--		0.0268	27.086	0.0268	27.086	0.32524	28.2612	0.45264	9.68518	0.58384	-19.5834		0.02676	-25.5221	1.0532	12.4262	1.4718	23.1866
0.0268	-0.69545	0.75696	-1.57637				0.134	3.81423	0.3782	-7.80235	--	--		0.02684	27.0307	0.02684	27.0307	0.32528	28.3486	0.45268	10.1614	0.58388	-19.3095		0.0268	-25.5102	1.05324	12.7217	1.47184	22.1557
0.02684	-0.60179	0.757	-1.70834				0.1342	6.68553	0.3784	-2.93084	--	--		0.02688	26.974	0.02688	26.974	0.32532	28.4259	0.45272	10.6358	0.58392	-19.0318		0.02684	-25.4975	1.05328	13.0159	1.47188	21.1017
0.02688	-0.50796	0.75704	-1.8402				0.1344	9.48182	0.3786	2.02442	--	--		0.02692	26.9161	0.02692	26.9161	0.32536	28.4932	0.45276	11.1084	0.58396	-18.7501		0.02688	-25.4839	1.05332	13.3089	1.47192	20.0262
0.02692	-0.41394	0.75708	-1.97194				0.1346	12.1675	0.3788	6.94201	--	--		0.02696	26.8568	0.02696	26.8568	0.3254	28.5505	0.4528	11.5791	0.584	-18.4647		0.02692	-25.4694	1.05336	13.6006	1.47196	18.9302
0.02696	-0.31974	0.75712	-2.10356				0.1348	14.7111	0.379	11.7008	--	--		0.027	26.7963	0.027	26.7963	0.32544	28.5978	0.45284	12.0476	0.58404	-18.1755		0.02696	-25.454	1.0534	13.8909	1.472	17.8148
0.027	-0.22536	0.75716	-2.23505				0.135	17.086	0.3792	16.1828	--	--		0.02704	26.7344	0.02704	26.7344	0.32548	28.6351	0.45288	12.514	0.58408	-17.8826		0.027	-25.4377	1.05344	14.1797	1.47204	16.6811
0.02704	-0.1308	0.7572	-2.36642				0.1352	19.2713	0.3794	20.2762	--	--		0.02708	26.6712	0.02708	26.6712	0.32552	28.6623	0.45292	12.9782	0.58412	-17.5859		0.02704	-25.4204	1.05348	14.467	1.47208	15.5301
0.02708	-0.03607	0.75724	-2.49764				0.1354	21.2517	0.3796	23.8778	--	--		0.02712	26.6068	0.02712	26.6068	0.32556	28.6796	0.45296	13.4399	0.58416	-17.2856		0.02708	-25.4023	1.05352	14.7528	1.47212	14.3627
0.02712	0.05883	0.75728	-2.62873				0.1356	23.0165	0.3798	26.8957	--	--		0.02716	26.541	0.02716	26.541	0.3256	28.6869	0.453	13.8991	0.5842	-16.9817		0.02712	-25.3833	1.05356	15.0369	1.47216	13.1797
0.02716	0.15391	0.75732	-2.75968				0.1358	24.5595	0.38	29.2513	--	--		0.0272	26.4739	0.0272	26.4739	0.32564	28.6842	0.45304	14.3557	0.58424	-16.6743		0.02716	-25.3634	1.0536	15.3193	1.4722	11.9819
0.0272	0.24916	0.75736	-2.89049				0.136	25.8772	0.3802	30.8812	--	--		0.02724	26.4055	0.02724	26.4055	0.32568	28.6716	0.45308	14.8095	0.58428	-16.3632		0.0272	-25.3425	1.05364	15.6	1.47224	10.7701
0.02724	0.34458	0.7574	-3.02114				0.1362	26.9675	0.3804	31.7387	--	--		0.02728	26.3358	0.02728	26.3358	0.32572	28.6491	0.45312	15.2604	0.58432	-16.0487		0.02724	-25.3208	1.05368	15.8788	1.47228	9.54489
0.02728	0.44016	0.75744	-3.15164				0.1364	27.829	0.3806	31.7958	--	--		0.02732	26.2647	0.02732	26.2647	0.32576	28.6168	0.45316	15.7084	0.58436	-15.7308		0.02728	-25.2982	1.05372	16.1559	1.47232	8.30706
0.02732	0.5359	0.75748	-3.28199				0.1366	28.4592	0.3808	31.0437	--	--		0.02736	26.1924	0.02736	26.1924	0.3258	28.5747	0.4532	16.1532	0.5844	-15.4094		0.02732	-25.2747	1.05376	16.4309	1.47236	7.05727
0.02736	0.63181	0.75752	-3.41217				0.1368	28.8547	0.381	29.4938	--	--		0.0274	26.1187	0.0274	26.1187	0.32584	28.5227	0.45324	16.5949	0.58444	-15.0846		0.02736	-25.2503	1.0538	16.704	1.4724	5.79619
0.0274	0.72788	0.75756	-3.54219				0.137	29.0104	0.3812	27.1781	--	--		0.02744	26.0437	0.02744	26.0437	0.32588	28.4611	0.45328	17.0331	0.58448	-14.7566		0.0274	-25.225	1.05384	16.9751	1.47244	4.52454
0.02744	0.8241	0.7576	-3.67204				0.1372	28.9201	0.3814	24.1494	--	--		0.02748	25.9673	0.02748	25.9673	0.32592	28.3898	0.45332	17.4678	0.58452	-14.4252		0.02744	-25.1989	1.05388	17.2441	1.47248	3.24305
0.02748	0.92048	0.75764	-3.80172				0.1374	28.5769	0.3816	20.4804	--	--		0.02752	25.8896	0.02752	25.8896	0.32596	28.3089	0.45336	17.8989	0.58456	-14.0906		0.02748	-25.1718	1.05392	17.5109	1.47252	1.95248
0.02752	1.01701	0.75768	-3.93123				0.1376	27.9743	0.3818	16.2624	--	--		0.02756	25.8105	0.02756	25.8105	0.326	28.2184	0.4534	18.3263	0.5846	-13.7528		0.02752	-25.1438	1.05396	17.7756	1.47256	0.65367
0.02756	1.1137	0.75772	-4.06056				0.1378	27.1074	0.382	11.6039	--	--		0.0276	25.7301	0.0276	25.7301	0.32604	28.1184	0.45344	18.7498	0.58464	-13.4119		0.02756	-25.115	1.054	18.038	1.4726	-0.65251
0.0276	1.21053	0.75776	-4.18971				0.138	25.9739	0.3822	6.6272	--	--		0.02764	25.6483	0.02764	25.6483	0.32608	28.0089	0.45348	19.1692	0.58468	-13.0678		0.0276	-25.0852	1.05404	18.2981	1.47264	-1.96509
0.02764	1.3075	0.7578	-4.31867				0.1382	24.5754	0.3824	1.46547	--	--		0.02768	25.5651	0.02768	25.5651	0.32612	27.8901	0.45352	19.5845	0.58472	-12.7207		0.02764	-25.0546	1.05408	18.5559	1.47268	-3.28303
0.02768	1.40462	0.75784	-4.44744				0.1384	22.918	0.3826	-3.7414	--	--		0.02772	25.4806	0.02772	25.4806	0.32616	27.762	0.45356	19.9956	0.58476	-12.3706		0.02768	-25.0231	1.05412	18.8113	1.47272	-4.60519
0.02772	1.50188	0.75788	-4.57603				0.1386	21.013	0.3828	-8.8514	--	--		0.02776	25.3947	0.02776	25.3947	0.3262	27.6247	0.4536	20.4021	0.5848	-12.0176		0.02772	-24.9907	1.05416	19.0642	1.47276	-5.93035
0.02776	1.59928	0.75792	-4.70441				0.1388	18.8767	0.383	-13.7252	--	--		0.0278	25.3074	0.0278	25.3074	0.32624	27.4783	0.45364	20.8042	0.58484	-11.6616		0.02776	-24.9574	1.0542	19.3147	1.4728	-7.25716
0.0278	1.69682	0.75796	-4.8326				0.139	16.5306	0.3832	-18.231	--	--		0.02784	25.2187	0.02784	25.2187	0.32628	27.3227	0.45368	21.2015	0.58488	-11.3028		0.0278	-24.9233	1.05424	19.5627	1.47284	-8.58418
0.02784	1.79448	0.758	-4.96059				0.1392	14.0002	0.3834	-22.2493	--	--		0.02788	25.1287	0.02788	25.1287	0.32632	27.1582	0.45372	21.594	0.58492	-10.9412		0.02784	-24.8883	1.05428	19.8082	1.47288	-9.90984
0.02788	1.89228	0.75804	-5.08837				0.1394	11.3145	0.3836	-25.6771	--	--		0.02792	25.0372	0.02792	25.0372	0.32636	26.9849	0.45376	21.9816	0.58496	-10.5769		0.02788	-24.8524	1.05432	20.051	1.47292	-11.2325
0.02792	1.99021	0.75808	-5.21595				0.1396	8.50459	0.3838	-28.4313	--	--		0.02796	24.9443	0.02796	24.9443	0.3264	26.8026	0.4538	22.364	0.585	-10.2099		0.02792	-24.8156	1.05436	20.2912	1.47296	-12.5503
0.02796	2.08825	0.75812	-5.34331				0.1398	5.60309	0.384	-30.4509	--	--		0.028	24.85	0.028	24.85	0.32644	26.6117	0.45384	22.7412	0.58504	-9.84022		0.02796	-24.7779	1.0544	20.5288	1.473	-13.8614
0.028	2.18643	0.75816	-5.47046				0.14	2.64269	0.3842	-31.699	--	--		0.02804	24.7543	0.02804	24.7543	0.32648	26.4122	0.45388	23.1131	0.58508	-9.468		0.028	-24.7394	1.05444	20.7636	1.47304	-15.1637
0.02804	2.28472	0.7582	-5.59739				0.1402	-0.34434	0.3844	-32.1624	--	--		0.02808	24.6572	0.02808	24.6572	0.32652	26.2042	0.45392	23.4794	0.58512	-9.09328		0.02804	-24.7	1.05448	20.9958	1.47308	-16.4552
0.02808	2.38312	0.75824	-5.7241				0.1404	-3.32679	0.3846	-31.851	--	--		0.02812	24.5586	0.02812	24.5586	0.32656	25.9877	0.45396	23.8401	0.58516	-8.71611		0.02808	-24.6597	1.05452	21.2251	1.47312	-17.7336
0.02812	2.48164	0.75828	-5.85058				0.1406	-6.27473	0.3848	-30.7957	--	--		0.02816	24.4586	0.02816	24.4586	0.3266	25.7629	0.454	24.1949	0.5852	-8.33656		0.02812	-24.6186	1.05456	21.4517	1.47316	-18.9966
0.02816	2.58027	0.75832	-5.97684				0.1408	-9.15954	0.385	-29.0459	--	--		0.0282	24.3572	0.0282	24.3572	0.32664	25.53	0.45404	24.5439	0.58524	-7.95469		0.02816	-24.5766	1.0546	21.6754	1.4732	-20.2419
0.0282	2.67901	0.75836	-6.10288				0.141	-11.9538	0.3852	-26.6658	--	--		0.02824	24.2543	0.02824	24.2543	0.32668	25.2889	0.45408	24.8868	0.58528	-7.57057		0.0282	-24.5337	1.05464	21.8964	1.47324	-21.4669
0.02824	2.77785	0.7584	-6.22867				0.1412	-14.631	0.3854	-23.7312	--	--		0.02828	24.15	0.02828	24.15	0.32672	25.0398	0.45412	25.2235	0.58532	-7.18427		0.02824	-24.49	1.05468	22.1144	1.47328	-22.6691
0.02828	2.87679	0.75844	-6.35424				0.1414	-17.1655	0.3856	-20.3255	--	--		0.02832	24.0442	0.02832	24.0442	0.32676	24.7828	0.45416	25.554	0.58536	-6.79586		0.02828	-24.4454	1.05472	22.3296	1.47332	-23.8459
0.02832	2.97583	0.75848	-6.47956				0.1416	-19.5322	0.3858	-16.5369	--	--		0.02836	23.937	0.02836	23.937	0.3268	24.5181	0.4542	25.8779	0.5854	-6.40541		0.02832	-24.4	1.05476	22.5418	1.47336	-24.9948
0.02836	3.07496	0.75852	-6.60464				0.1418	-21.7067	0.386	-12.4547	--	--		0.0284	23.8283	0.0284	23.8283	0.32684	24.2457	0.45424	26.1954	0.58544	-6.013		0.02836	-24.3537	1.0548	22.7511	1.4734	-26.113
0.0284	3.17418	0.75856	-6.72948				0.142	-23.6659	0.3862	-8.16758	--	--		0.02844	23.7182	0.02844	23.7182	0.32688	23.9658	0.45428	26.5061	0.58548	-5.61869		0.0284	-24.3066	1.05484	22.9575	1.47344	-27.198
0.02844	3.27349	0.7586	-6.85408				0.1422	-25.388	0.3864	-3.7617	--	--		0.02848	23.6066	0.02848	23.6066	0.32692	23.6785	0.45432	26.81	0.58552	-5.22257		0.02844	-24.2586	1.05488	23.1609	1.47348	-28.247
0.02848	3.37289	0.75864	-6.97842				0.1424	-26.8534	0.3866	0.68051	--	--		0.02852	23.4935	0.02852	23.4935	0.32696	23.3838	0.45436	27.1069	0.58556	-4.82471		0.02848	-24.2097	1.05492	23.3613	1.47352	-29.2575
0.02852	3.47237	0.75868	-7.10251				0.1426	-28.0457	0.3868	5.08082	--	--		0.02856	23.379	0.02856	23.379	0.327	23.082	0.4544	27.3968	0.5856	-4.4252		0.02852	-24.16	1.05496	23.5588	1.47356	-30.2268
0.02856	3.57192	0.75872	-7.22635				0.1428	-28.9521	0.387	9.36543	--	--		0.0286	23.263	0.0286	23.263	0.32704	22.7732	0.45444	27.6795	0.58564	-4.02412		0.02856	-24.1095	1.055	23.7532	1.4736	-31.1525
0.0286	3.67155	0.75876	-7.34993				0.143	-29.5643	0.3872	13.4649	--	--		0.02864	23.1456	0.02864	23.1456	0.32708	22.4574	0.45448	27.9549	0.58568	-3.62154		0.0286	-24.0581	1.05504	23.9447	1.47364	-32.032
0.02864	3.77125	0.7588	-7.47325				0.1432	-29.8783	0.3874	17.3142	--	--		0.02868	23.0267	0.02868	23.0267	0.32712	22.1348	0.45452	28.2229	0.58572	-3.21756		0.02864	-24.0059	1.05508	24.1331	1.47368	-32.863
0.02868	3.87101	0.75884	-7.5963				0.1434	-29.8955	0.3876	20.8525	--	--		0.02872	22.9064	0.02872	22.9064	0.32716	21.8056	0.45456	28.4834	0.58576	-2.81227		0.02868	-23.9529	1.05512	24.3185	1.47372	-33.6431
0.02872	3.97084	0.75888	-7.71909				0.1436	-29.6214	0.3878	24.0236	--	--		0.02876	22.7846	0.02876	22.7846	0.3272	21.4698	0.4546	28.7362	0.5858	-2.40575		0.02872	-23.899	1.05516	24.5009	1.47376	-34.3703
0.02876	4.07073	0.75892	-7.84162				0.1438	-29.0654	0.388	26.7762	--	--		0.0288	22.6613	0.0288	22.6613	0.32724	21.1276	0.45464	28.9813	0.58584	-1.99809		0.02876	-23.8442	1.0552	24.6802	1.4738	-35.0423
0.0288	4.17068	0.75896	-7.96387				0.144	-28.2401	0.3882	29.0648	--	--		0.02884	22.5366	0.02884	22.5366	0.32728	20.7791	0.45468	29.2186	0.58588	-1.58938		0.0288	-23.7887	1.05524	24.8565	1.47384	-35.6573
0.02884	4.27067	0.759	-8.08585				0.1442	-27.1597	0.3884	30.8505	--	--		0.02888	22.4105	0.02888	22.4105	0.32732	20.4245	0.45472	29.448	0.58592	-1.17973		0.02884	-23.7323	1.05528	25.0298	1.47388	-36.2135
0.02888	4.37071	0.75904	-8.20755				0.1444	-25.8395	0.3886	32.102	--	--		0.02892	22.2829	0.02892	22.2829	0.32736	20.0639	0.45476	29.6694	0.58596	-0.76922		0.02888	-23.6751	1.05532	25.2001	1.47392	-36.7092
0.02892	4.4708	0.75908	-8.32898				0.1446	-24.2943	0.3888	32.7966	--	--		0.02896	22.1538	0.02896	22.1538	0.3274	19.6974	0.4548	29.8826	0.586	-0.35795		0.02892	-23.6171	1.05536	25.3674	1.47396	-37.1429
0.02896	4.57093	0.75912	-8.45013				0.1448	-22.5379	0.389	32.9214	--	--		0.029	22.0234	0.029	22.0234	0.32744	19.3252	0.45484	30.0877	0.58604	0.05397		0.02896	-23.5582	1.0554	25.5316	1.474	-37.5133
0.029	4.6711	0.75916	-8.57099				0.145	-20.5829	0.3892	32.4734	--	--		0.02904	21.8915	0.02904	21.8915	0.32748	18.9474	0.45488	30.2845	0.58608	0.46646		0.029	-23.4986	1.05544	25.6928	1.47404	-37.8193
0.02904	4.77129	0.7592	-8.69158				0.1452	-18.4402	0.3894	31.4601	--	--		0.02908	21.7582	0.02908	21.7582	0.32752	18.5641	0.45492	30.4729	0.58612	0.8794		0.02904	-23.4381	1.05548	25.8511	1.47408	-38.0599
0.02908	4.87152	0.75924	-8.81187				0.1454	-16.1201	0.3896	29.8995	--	--		0.02912	21.6235	0.02912	21.6235	0.32756	18.1755	0.45496	30.6529	0.58616	1.29269		0.02908	-23.3768	1.05552	26.0063	1.47412	-38.2342
0.02912	4.97177	0.75928	-8.93187				0.1456	-13.6329	0.3898	27.8191	--	--		0.02916	21.4874	0.02916	21.4874	0.3276	17.7817	0.455	30.8244	0.5862	1.70623		0.02912	-23.3147	1.05556	26.1585	1.47416	-38.3417
0.02916	5.07203	0.75932	-9.05159				0.1458	-10.9901	0.39	25.256	--	--		0.0292	21.3499	0.0292	21.3499	0.32764	17.3829	0.45504	30.9874	0.58624	2.11991		0.02916	-23.2518	1.0556	26.3078	1.4742	-38.3819
0.0292	5.17232	0.75936	-9.17101				0.146	-8.20599	0.3902	22.2551	--	--		0.02924	21.2111	0.02924	21.2111	0.32768	16.9791	0.45508	31.1418	0.58628	2.53363		0.0292	-23.1881	1.05564	26.4541	1.47424	-38.3546
0.02924	5.27261	0.7594	-9.29013				0.1462	-5.29873	0.3904	18.8683	--	--		0.02928	21.0708	0.02928	21.0708	0.32772	16.5707	0.45512	31.2874	0.58632	2.94727		0.02924	-23.1236	1.05568	26.5975	1.47428	-38.2596
0.02928	5.37292	0.75944	-9.40896				0.1464	-2.29173	0.3906	15.1532	--	--		0.02932	20.9292	0.02932	20.9292	0.32776	16.1575	0.45516	31.4244	0.58636	3.36073		0.02928	-23.0583	1.05572	26.7379	1.47432	-38.097
0.02932	5.47322	0.75948	-9.52748				0.1466	0.78583	0.3908	11.172	--	--		0.02936	20.7863	0.02936	20.7863	0.3278	15.74	0.4552	31.5526	0.5864	3.7739		0.02932	-22.9922	1.05576	26.8754	1.47436	-37.867
0.02936	5.57353	0.75952	-9.64571				0.1468	3.89882	0.391	6.99061	--	--		0.0294	20.6421	0.0294	20.6421	0.32784	15.318	0.45524	31.672	0.58644	4.18665		0.02936	-22.9253	1.0558	27.01	1.4744	-37.5702
0.0294	5.67382	0.75956	-9.76362				0.147	7.00666	0.3912	2.67755	--	--		0.02944	20.4965	0.02944	20.4965	0.32788	14.8919	0.45528	31.7825	0.58648	4.59889		0.0294	-22.8576	1.05584	27.1418	1.47444	-37.2069
0.02944	5.77411	0.7596	-9.88124				0.1472	10.0645	0.3914	-1.69668	--	--		0.02948	20.3496	0.02948	20.3496	0.32792	14.4618	0.45532	31.8842	0.58652	5.0105		0.02944	-22.7891	1.05588	27.2706	1.47448	-36.778
0.02948	5.87438	0.75964	-9.99854				0.1474	13.0247	0.3916	-6.06028	--	--		0.02952	20.2015	0.02952	20.2015	0.32796	14.0277	0.45536	31.977	0.58656	5.42136		0.02948	-22.7198	1.05592	27.3967	1.47452	-36.2842
0.02952	5.97464	0.75968	-10.1155				0.1476	15.8395	0.3918	-10.3408	--	--		0.02956	20.052	0.02956	20.052	0.328	13.5899	0.4554	32.0609	0.5866	5.83135		0.02952	-22.6498	1.05596	27.5199	1.47456	-35.7266
0.02956	6.07487	0.75972	-10.2322				0.1478	18.4629	0.392	-14.4661	--	--		0.0296	19.9014	0.0296	19.9014	0.32804	13.1484	0.45544	32.1358	0.58664	6.24036		0.02956	-22.579	1.056	27.6402	1.4746	-35.1062
0.0296	6.17507	0.75976	-10.3486				0.148	20.8531	0.3922	-18.3651	--	--		0.02964	19.7494	0.02964	19.7494	0.32808	12.7035	0.45548	32.2018	0.58668	6.64828		0.0296	-22.5074	1.05604	27.7579	1.47464	-34.4243
0.02964	6.27523	0.7598	-10.4646				0.1482	22.9749	0.3924	-21.9692	--	--		0.02968	19.5963	0.02968	19.5963	0.32812	12.2553	0.45552	32.2588	0.58672	7.05499		0.02964	-22.435	1.05608	27.8727	1.47468	-33.6821
0.02968	6.37536	0.75984	-10.5804				0.1484	24.8008	0.3926	-25.2135	--	--		0.02972	19.442	0.02972	19.442	0.32816	11.8038	0.45556	32.3069	0.58676	7.46036		0.02968	-22.3619	1.05612	27.9848	1.47472	-32.8811
0.02972	6.47545	0.75988	-10.6958				0.1486	26.3127	0.3928	-28.0388	--	--		0.02976	19.2864	0.02976	19.2864	0.3282	11.3494	0.4556	32.3461	0.5868	7.86429		0.02972	-22.288	1.05616	28.0942	1.47476	-32.0227
0.02976	6.57548	0.75992	-10.8109				0.1488	27.5013	0.393	-30.3933	--	--		0.0298	19.1298	0.0298	19.1298	0.32824	10.892	0.45564	32.3763	0.58684	8.26666		0.02976	-22.2133	1.0562	28.2009	1.4748	-31.1087
0.0298	6.67547	0.75996	-10.9256				0.149	28.3663	0.3932	-32.2344	--	--		0.02984	18.9719	0.02984	18.9719	0.32828	10.4319	0.45568	32.3976	0.58688	8.66733		0.0298	-22.1379	1.05624	28.3049	1.47484	-30.1405
0.02984	6.7754	0.76	-11.0401				0.1492	28.9146	0.3934	-33.5306	--	--		0.02988	18.813	0.02988	18.813	0.32832	9.96917	0.45572	32.41	0.58692	9.06621		0.02984	-22.0617	1.05628	28.4063	1.47488	-29.12
0.02988	6.87526	0.76004	-11.1542				0.1494	29.1585	0.3936	-34.2626	--	--		0.02992	18.653	0.02992	18.653	0.32836	9.50398	0.45576	32.4136	0.58696	9.46317		0.02988	-21.9848	1.05632	28.5051	1.47492	-28.0489
0.02992	6.97506	0.76008	-11.268				0.1496	29.1138	0.3938	-34.4243	--	--		0.02996	18.4919	0.02996	18.4919	0.3284	9.03647	0.4558	32.4083	0.587	9.85809		0.02992	-21.9071	1.05636	28.6012	1.47496	-26.9291
0.02996	7.07478	0.76012	-11.3814				0.1498	28.7975	0.394	-34.0232	--	--		0.03	18.3297	0.03	18.3297	0.32844	8.56678	0.45584	32.3943	0.58704	10.2509		0.02996	-21.8287	1.0564	28.6948	1.475	-25.7624
0.03	7.17443	0.76016	-11.4946				0.15	28.2253	0.3942	-33.0797	--	--		0.03004	18.1665	0.03004	18.1665	0.32848	8.09506	0.45588	32.3714	0.58708	10.6413		0.03	-21.7495	1.05644	28.7859	1.47504	-24.5508
0.03004	7.27399	0.7602	-11.6074				0.1502	27.4105	0.3944	-31.6259	--	--		0.03008	18.0023	0.03008	18.0023	0.32852	7.62146	0.45592	32.3399	0.58712	11.0295		0.03004	-21.6696	1.05648	28.8744	1.47508	-23.2962
0.03008	7.37347	0.76024	-11.7198				0.1504	26.3627	0.3946	-29.7042	--	--		0.03012	17.8371	0.03012	17.8371	0.32856	7.14611	0.45596	32.2997	0.58716	11.4151		0.03008	-21.5889	1.05652	28.9604	1.47512	-22.0007
0.03012	7.47286	0.76028	-11.8319				0.1506	25.0874	0.3948	-27.3643	--	--		0.03016	17.671	0.03016	17.671	0.3286	6.66915	0.456	32.251	0.5872	11.798		0.03012	-21.5076	1.05656	29.0439	1.47516	-20.6664
0.03016	7.57214	0.76032	-11.9437				0.1508	23.5866	0.395	-24.6612	--	--		0.0302	17.5039	0.0302	17.5039	0.32864	6.19074	0.45604	32.1936	0.58724	12.1783		0.03016	-21.4254	1.0566	29.125	1.4752	-19.2952
0.0302	7.67132	0.76036	-12.0552				0.151	21.8602	0.3952	-21.6522	--	--		0.03024	17.3359	0.03024	17.3359	0.32868	5.711	0.45608	32.1279	0.58728	12.5557		0.0302	-21.3426	1.05664	29.2037	1.47524	-17.8893
0.03024	7.7704	0.7604	-12.1662				0.1512	19.9072	0.3954	-18.3944	--	--		0.03028	17.167	0.03028	17.167	0.32872	5.2301	0.45612	32.0537	0.58732	12.9302		0.03024	-21.259	1.05668	29.2799	1.47528	-16.451
0.03028	7.86936	0.76044	-12.277				0.1514	17.7283	0.3956	-14.9428	--	--		0.03032	16.9973	0.03032	16.9973	0.32876	4.74816	0.45616	31.9712	0.58736	13.3015		0.03028	-21.1748	1.05672	29.3538	1.47532	-14.9823
0.03032	7.9682	0.76048	-12.3874				0.1516	15.328	0.3958	-11.3486	--	--		0.03036	16.8267	0.03036	16.8267	0.3288	4.26533	0.4562	31.8804	0.5874	13.6697		0.03032	-21.0898	1.05676	29.4253	1.47536	-13.4855
0.03036	8.06691	0.76052	-12.4975				0.1518	12.7165	0.396	-7.65862	--	--		0.0304	16.6553	0.0304	16.6553	0.32884	3.78174	0.45624	31.7815	0.58744	14.0346		0.03036	-21.0041	1.0568	29.4945	1.4754	-11.9629
0.0304	8.1655	0.76056	-12.6072				0.152	9.91126	0.3962	-3.91497	--	--		0.03044	16.4831	0.03044	16.4831	0.32888	3.29755	0.45628	31.6745	0.58748	14.3962		0.0304	-20.9176	1.05684	29.5614	1.47544	-10.4169
0.03044	8.26395	0.7606	-12.7165				0.1522	6.93788	0.3964	-0.15591	--	--		0.03048	16.3102	0.03048	16.3102	0.32892	2.81289	0.45632	31.5595	0.58752	14.7542		0.03044	-20.8305	1.05688	29.626	1.47548	-8.84969
0.03048	8.36226	0.76064	-12.8255				0.1524	3.83043	0.3966	3.58315	--	--		0.03052	16.1365	0.03052	16.1365	0.32896	2.3279	0.45636	31.4367	0.58756	15.1086		0.03048	-20.7427	1.05692	29.6883	1.47552	-7.26379
0.03052	8.46042	0.76068	-12.9342				0.1526	0.63063	0.3968	7.26824	--	--		0.03056	15.9621	0.03056	15.9621	0.329	1.84271	0.4564	31.306	0.5876	15.4593		0.03052	-20.6542	1.05696	29.7483	1.47556	-5.66165
0.03056	8.55843	0.76072	-13.0425				0.1528	-2.61356	0.397	10.8653	--	--		0.0306	15.7871	0.0306	15.7871	0.32904	1.35748	0.45644	31.1677	0.58764	15.8062		0.03056	-20.5649	1.057	29.8061	1.4756	-4.04579
0.0306	8.65628	0.76076	-13.1505				0.153	-5.85004	0.3972	14.339	--	--		0.03064	15.6114	0.03064	15.6114	0.32908	0.87233	0.45648	31.0218	0.58768	16.1491		0.0306	-20.475	1.05704	29.8618	1.47564	-2.41879
0.03064	8.75397	0.7608	-13.258				0.1532	-9.02503	0.3974	17.6518	--	--		0.03068	15.435	0.03068	15.435	0.32912	0.38741	0.45652	30.8684	0.58772	16.4881		0.03064	-20.3844	1.05708	29.9152	1.47568	-0.78328
0.03068	8.85149	0.76084	-13.3653				0.1534	-12.0858	0.3976	20.7638	--	--		0.03072	15.2581	0.03072	15.2581	0.32916	-0.09715	0.45656	30.7076	0.58776	16.823		0.03068	-20.2932	1.05712	29.9664	1.47572	0.85804
0.03072	8.94883	0.76088	-13.4721				0.1536	-14.9834	0.3978	23.6332	--	--		0.03076	15.0805	0.03076	15.0805	0.3292	-0.58121	0.4566	30.5396	0.5878	17.1537		0.03072	-20.2012	1.05716	30.0155	1.47576	2.50241
0.03076	9.04599	0.76092	-13.5786				0.1538	-17.6746	0.398	26.2174	--	--		0.0308	14.9024	0.0308	14.9024	0.32924	-1.06464	0.45664	30.3645	0.58784	17.4801		0.03076	-20.1086	1.0572	30.0624	1.4758	4.14701
0.0308	9.14297	0.76096	-13.6848				0.154	-20.124	0.3982	28.4748	--	--		0.03084	14.7238	0.03084	14.7238	0.32928	-1.54729	0.45668	30.1824	0.58788	17.8021		0.0308	-20.0152	1.05724	30.1072	1.47584	5.78895
0.03084	9.23976	0.761	-13.7906				0.1542	-22.3047	0.3984	30.367	--	--		0.03088	14.5446	0.03088	14.5446	0.32932	-2.02904	0.45672	29.9934	0.58792	18.1197		0.03084	-19.9213	1.05728	30.1499	1.47588	7.4253
0.03088	9.33634	0.76104	-13.896				0.1544	-24.1988	0.3986	31.8611	--	--		0.03092	14.365	0.03092	14.365	0.32936	-2.50975	0.45676	29.7976	0.58796	18.4327		0.03088	-19.8266	1.05732	30.1905	1.47592	9.05304
0.03092	9.43273	0.76108	-14.001				0.1546	-25.7968	0.3988	32.9319	--	--		0.03096	14.1849	0.03096	14.1849	0.3294	-2.98928	0.4568	29.5952	0.588	18.7411		0.03092	-19.7313	1.05736	30.229	1.47596	10.6691
0.03096	9.5289	0.76112	-14.1057				0.1548	-27.0964	0.399	33.5638	--	--		0.031	14.0044	0.031	14.0044	0.32944	-3.4675	0.45684	29.3863	0.58804	19.0448		0.03096	-19.6353	1.0574	30.2655	1.476	12.2705
0.031	9.62486	0.76116	-14.21				0.155	-28.1011	0.3992	33.7521	--	--		0.03104	13.8234	0.03104	13.8234	0.32948	-3.94429	0.45688	29.171	0.58808	19.3438		0.031	-19.5387	1.05744	30.2998	1.47604	13.8539
0.03104	9.72059	0.7612	-14.314				0.1552	-28.8178	0.3994	33.5034	--	--		0.03108	13.6421	0.03108	13.6421	0.32952	-4.4195	0.45692	28.9494	0.58812	19.6378		0.03104	-19.4414	1.05748	30.3321	1.47608	15.4162
0.03108	9.8161	0.76124	-14.4175				0.1554	-29.2556	0.3996	32.8351	--	--		0.03112	13.4604	0.03112	13.4604	0.32956	-4.89301	0.45696	28.7218	0.58816	19.927		0.03108	-19.3435	1.05752	30.3624	1.47612	16.9541
0.03112	9.91138	0.76128	-14.5207				0.1556	-29.4233	0.3998	31.7747	--	--		0.03116	13.2783	0.03116	13.2783	0.3296	-5.36468	0.457	28.4881	0.5882	20.2112		0.03112	-19.2449	1.05756	30.3906	1.47616	18.4645
0.03116	10.0064	0.76132	-14.6235				0.1558	-29.3285	0.4	30.3571	--	--		0.0312	13.096	0.0312	13.096	0.32964	-5.83439	0.45704	28.2486	0.58824	20.4903		0.03116	-19.1457	1.0576	30.4168	1.4762	19.944
0.0312	10.1012	0.76136	-14.726				0.156	-28.9764	0.4002	28.6231	--	--		0.03124	12.9132	0.03124	12.9132	0.32968	-6.30201	0.45708	28.0034	0.58828	20.7643		0.0312	-19.0459	1.05764	30.441	1.47624	21.3895
0.03124	10.1957	0.7614	-14.828				0.1562	-28.3699	0.4004	26.6159	--	--		0.03128	12.7303	0.03128	12.7303	0.32972	-6.7674	0.45712	27.7526	0.58832	21.0332		0.03124	-18.9454	1.05768	30.4631	1.47628	22.7975
0.03128	10.29	0.76144	-14.9297				0.1564	-27.5093	0.4006	24.3788	--	--		0.03132	12.547	0.03132	12.547	0.32976	-7.23045	0.45716	27.4964	0.58836	21.2968		0.03128	-18.8443	1.05772	30.4832	1.47632	24.165
0.03132	10.384	0.76148	-15.031				0.1566	-26.3939	0.4008	21.9531	--	--		0.03136	12.3635	0.03136	12.3635	0.3298	-7.69103	0.4572	27.2348	0.5884	21.5551		0.03132	-18.7426	1.05776	30.5013	1.47636	25.4886
0.03136	10.4778	0.76152	-15.132				0.1568	-25.0222	0.401	19.3759	--	--		0.0314	12.1797	0.0314	12.1797	0.32984	-8.149	0.45724	26.9681	0.58844	21.8082		0.03136	-18.6403	1.0578	30.5174	1.4764	26.7653
0.0314	10.5712	0.76156	-15.2325				0.157	-23.3945	0.4012	16.6792	--	--		0.03144	11.9958	0.03144	11.9958	0.32988	-8.60425	0.45728	26.6963	0.58848	22.0558		0.0314	-18.5373	1.05784	30.5314	1.47644	27.9919
0.03144	10.6644	0.7616	-15.3327				0.1572	-21.5133	0.4014	13.8897	--	--		0.03148	11.8116	0.03148	11.8116	0.32992	-9.05665	0.45732	26.4196	0.58852	22.298		0.03144	-18.4337	1.05788	30.5435	1.47648	29.1654
0.03148	10.7573	0.76164	-15.4324				0.1574	-19.3857	0.4016	11.0289	--	--		0.03152	11.6272	0.03152	11.6272	0.32996	-9.50607	0.45736	26.1381	0.58856	22.5347		0.03148	-18.3296	1.05792	30.5535	1.47652	30.283
0.03152	10.8499	0.76168	-15.5318				0.1576	-17.0237	0.4018	8.1145	--	--		0.03156	11.4427	0.03156	11.4427	0.33	-9.95241	0.4574	25.8519	0.5886	22.766		0.03152	-18.2248	1.05796	30.5615	1.47656	31.3416
0.03156	10.9422	0.76172	-15.6308				0.1578	-14.4454	0.402	5.16172	--	--		0.0316	11.258	0.0316	11.258	0.33004	-10.3955	0.45744	25.5613	0.58864	22.9917		0.03156	-18.1194	1.058	30.5675	1.4766	32.3388
0.0316	11.0343	0.76176	-15.7294				0.158	-11.6752	0.4022	2.18497	--	--		0.03164	11.0731	0.03164	11.0731	0.33008	-10.8353	0.45748	25.2662	0.58868	23.2118		0.0316	-18.0134	1.05804	30.5715	1.47664	33.2718
0.03164	11.1259	0.7618	-15.8276				0.1582	-8.74322	0.4024	-0.80049	--	--		0.03168	10.8881	0.03168	10.8881	0.33012	-11.2716	0.45752	24.9669	0.58872	23.4264		0.03164	-17.9069	1.05808	30.5734	1.47668	34.1382
0.03168	11.2173	0.76184	-15.9255				0.1584	-5.68523	0.4026	-3.77724	--	--		0.03172	10.703	0.03172	10.703	0.33016	-11.7044	0.45756	24.6634	0.58876	23.6353		0.03168	-17.7997	1.05812	30.5733	1.47672	34.9359
0.03172	11.3083	0.76188	-16.0229				0.1586	-2.54112	0.4028	-6.7249	--	--		0.03176	10.5177	0.03176	10.5177	0.3302	-12.1335	0.4576	24.3559	0.5888	23.8386		0.03172	-17.692	1.05816	30.5711	1.47676	35.6626
0.03176	11.399	0.76192	-16.1199				0.1588	0.64621	0.403	-9.61985	--	--		0.0318	10.3323	0.0318	10.3323	0.33024	-12.5587	0.45764	24.0445	0.58884	24.0362		0.03176	-17.5836	1.0582	30.5669	1.4768	36.3165
0.0318	11.4894	0.76196	-16.2166				0.159	3.83234	0.4032	-12.4357	--	--		0.03184	10.1469	0.03184	10.1469	0.33028	-12.9801	0.45768	23.7293	0.58888	24.2282		0.0318	-17.4747	1.05824	30.5606	1.47684	36.8959
0.03184	11.5794	0.762	-16.3128				0.1592	6.97282	0.4034	-15.1441	--	--		0.03188	9.96129	0.03188	9.96129	0.33032	-13.3974	0.45772	23.4105	0.58892	24.4144		0.03184	-17.3653	1.05828	30.5523	1.47688	37.3993
0.03188	11.6691	0.76204	-16.4087				0.1594	10.0245	0.4036	-17.7164	--	--		0.03192	9.77562	0.03192	9.77562	0.33036	-13.8105	0.45776	23.0881	0.58896	24.595		0.03188	-17.2552	1.05832	30.5418	1.47692	37.8253
0.03192	11.7584	0.76208	-16.5041				0.1596	12.9468	0.4038	-20.1252	--	--		0.03196	9.58986	0.03196	9.58986	0.3304	-14.2194	0.4578	22.7622	0.589	24.7698		0.03192	-17.1446	1.05836	30.5293	1.47696	38.173
0.03196	11.8473	0.76212	-16.5992				0.1598	15.7025	0.404	-22.3456	--	--		0.032	9.40401	0.032	9.40401	0.33044	-14.6239	0.45784	22.4331	0.58904	24.9389		0.03196	-17.0335	1.0584	30.5147	1.477	38.4415
0.032	11.9359	0.76216	-16.6939				0.16	18.2586	0.4042	-24.3575	--	--		0.03204	9.21808	0.03204	9.21808	0.33048	-15.024	0.45788	22.1007	0.58908	25.1023		0.032	-16.9217	1.05844	30.4979	1.47704	38.6301
0.03204	12.0241	0.7622	-16.7881				0.1602	20.5866	0.4044	-26.1456	--	--		0.03208	9.03205	0.03208	9.03205	0.33052	-15.4195	0.45792	21.7652	0.58912	25.26		0.03204	-16.8095	1.05848	30.479	1.47708	38.7386
0.03208	12.1119	0.76224	-16.8819				0.1604	22.6625	0.4046	-27.7006	--	--		0.03212	8.84595	0.03212	8.84595	0.33056	-15.8102	0.45796	21.4266	0.58916	25.4119		0.03208	-16.6967	1.05852	30.458	1.47712	38.7667
0.03212	12.1993	0.76228	-16.9754				0.1606	24.4667	0.4048	-29.0188	--	--		0.03216	8.65975	0.03216	8.65975	0.3306	-16.1962	0.458	21.0852	0.5892	25.5581		0.03212	-16.5833	1.05856	30.4348	1.47716	38.7147
0.03216	12.2864	0.76232	-17.0684				0.1608	25.9842	0.405	-30.1013	--	--		0.0322	8.47347	0.0322	8.47347	0.33064	-16.5773	0.45804	20.7409	0.58924	25.6987		0.03216	-16.4694	1.0586	30.4094	1.4772	38.5828
0.0322	12.373	0.76236	-17.161				0.161	27.2035	0.4052	-30.9531	--	--		0.03224	8.2871	0.03224	8.2871	0.33068	-16.9533	0.45808	20.3938	0.58928	25.8335		0.0322	-16.355	1.05864	30.3818	1.47724	38.3715
0.03224	12.4592	0.7624	-17.2533				0.1612	28.1168	0.4054	-31.5812	--	--		0.03228	8.10063	0.03228	8.10063	0.33072	-17.3243	0.45812	20.0441	0.58932	25.9626		0.03224	-16.24	1.05868	30.352	1.47728	38.0819
0.03228	12.545	0.76244	-17.3451				0.1614	28.7193	0.4056	-31.993	--	--		0.03232	7.91406	0.03232	7.91406	0.33076	-17.69	0.45816	19.6919	0.58936	26.0861		0.03228	-16.1245	1.05872	30.32	1.47732	37.7147
0.03232	12.6304	0.76248	-17.4365				0.1616	29.0087	0.4058	-32.1954	--	--		0.03236	7.72738	0.03236	7.72738	0.3308	-18.0505	0.4582	19.3371	0.5894	26.2039		0.03232	-16.0085	1.05876	30.2857	1.47736	37.2713
0.03236	12.7153	0.76252	-17.5275				0.1618	28.9852	0.406	-32.1928	--	--		0.0324	7.54059	0.0324	7.54059	0.33084	-18.4055	0.45824	18.9799	0.58944	26.3161		0.03236	-15.892	1.0588	30.2492	1.4774	36.7531
0.0324	12.7998	0.76256	-17.618				0.162	28.6511	0.4062	-31.9871	--	--		0.03244	7.35367	0.03244	7.35367	0.33088	-18.7551	0.45828	18.6204	0.58948	26.4227		0.0324	-15.7749	1.05884	30.2104	1.47744	36.1618
0.03244	12.8839	0.7626	-17.7082				0.1622	28.0105	0.4064	-31.5772	--	--		0.03248	7.16663	0.03248	7.16663	0.33092	-19.099	0.45832	18.2586	0.58952	26.5237		0.03244	-15.6574	1.05888	30.1693	1.47748	35.4991
0.03248	12.9675	0.76264	-17.7979				0.1624	27.0694	0.4066	-30.9597	--	--		0.03252	6.97944	0.03252	6.97944	0.33096	-19.4373	0.45836	17.8946	0.58956	26.6192		0.03248	-15.5393	1.05892	30.1259	1.47752	34.767
0.03252	13.0507	0.76268	-17.8873				0.1626	25.8357	0.4068	-30.1298	--	--		0.03256	6.79209	0.03256	6.79209	0.331	-19.7698	0.4584	17.5284	0.5896	26.7091		0.03252	-15.4207	1.05896	30.0802	1.47756	33.9678
0.03256	13.1334	0.76272	-17.9762				0.1628	24.3191	0.407	-29.083	--	--		0.0326	6.60458	0.0326	6.60458	0.33104	-20.0964	0.45844	17.1602	0.58964	26.7935		0.03256	-15.3017	1.059	30.0321	1.4776	33.1035
0.0326	13.2156	0.76276	-18.0646				0.163	22.5315	0.4072	-27.8163	--	--		0.03264	6.41689	0.03264	6.41689	0.33108	-20.4171	0.45848	16.7899	0.58968	26.8724		0.0326	-15.1821	1.05904	29.9816	1.47764	32.1768
0.03264	13.2973	0.7628	-18.1527				0.1632	20.4872	0.4074	-26.33	--	--		0.03268	6.22901	0.03268	6.22901	0.33112	-20.7318	0.45852	16.4176	0.58972	26.9459		0.03264	-15.0621	1.05908	29.9288	1.47768	31.19
0.03268	13.3786	0.76284	-18.2403				0.1634	18.2031	0.4076	-24.6291	--	--		0.03272	6.04091	0.03272	6.04091	0.33116	-21.0403	0.45856	16.0434	0.58976	27.014		0.03268	-14.9416	1.05912	29.8735	1.47772	30.1459
0.03272	13.4594	0.76288	-18.3275				0.1636	15.6991	0.4078	-22.7241	--	--		0.03276	5.8526	0.03276	5.8526	0.3312	-21.3426	0.4586	15.6673	0.5898	27.0767		0.03272	-14.8206	1.05916	29.8159	1.47776	29.0471
0.03276	13.5397	0.76292	-18.4143				0.1638	12.9984	0.408	-20.6316	--	--		0.0328	5.66404	0.0328	5.66404	0.33124	-21.6386	0.45864	15.2894	0.58984	27.134		0.03276	-14.6991	1.0592	29.7557	1.4778	27.8964
0.0328	13.6195	0.76296	-18.5007				0.164	10.1276	0.4082	-18.3735	--	--		0.03284	5.47523	0.03284	5.47523	0.33128	-21.9282	0.45868	14.9096	0.58988	27.1861		0.0328	-14.5771	1.05924	29.6931	1.47784	26.6966
0.03284	13.6987	0.763	-18.5866				0.1642	7.1172	0.4084	-15.9768	--	--		0.03288	5.28614	0.03288	5.28614	0.33132	-22.2114	0.45872	14.5281	0.58992	27.2329		0.03284	-14.4547	1.05928	29.6281	1.47788	25.4505
0.03288	13.7775	0.76304	-18.6721				0.1644	4.0013	0.4086	-13.4718	--	--		0.03292	5.09676	0.03292	5.09676	0.33136	-22.4881	0.45876	14.1448	0.58996	27.2745		0.03288	-14.3318	1.05932	29.5605	1.47792	24.1612
0.03292	13.8558	0.76308	-18.7572				0.1646	0.81744	0.4088	-10.8908	--	--		0.03296	4.90707	0.03296	4.90707	0.3314	-22.7582	0.4588	13.7598	0.59	27.3109		0.03292	-14.2085	1.05936	29.4904	1.47796	22.8315
0.03296	13.9335	0.76312	-18.8418				0.1648	-2.39379	0.409	-8.26573	--	--		0.033	4.71704	0.033	4.71704	0.33144	-23.0216	0.45884	13.3731	0.59004	27.3422		0.03296	-14.0847	1.0594	29.4178	1.478	21.4642
0.033	14.0106	0.76316	-18.9261				0.165	-5.58951	0.4092	-5.62712	--	--		0.03304	4.52666	0.03304	4.52666	0.33148	-23.2783	0.45888	12.9847	0.59008	27.3684		0.033	-13.9604	1.05944	29.3426	1.47804	20.0623
0.03304	14.0873	0.7632	-19.0098				0.1652	-8.72549	0.4094	-3.00203	--	--		0.03308	4.33591	0.03308	4.33591	0.33152	-23.5282	0.45892	12.5946	0.59012	27.3895		0.03304	-13.8357	1.05948	29.2649	1.47808	18.6287
0.03308	14.1634	0.76324	-19.0932				0.1654	-11.7574	0.4096	-0.41333	--	--		0.03312	4.14476	0.03312	4.14476	0.33156	-23.7711	0.45896	12.2029	0.59016	27.4057		0.03308	-13.7106	1.05952	29.1846	1.47812	17.1662
0.03312	14.2389	0.76328	-19.1761				0.1656	-14.6419	0.4098	2.12092	--	--		0.03316	3.95319	0.03316	3.95319	0.3316	-24.0072	0.459	11.8096	0.5902	27.4168		0.03312	-13.585	1.05956	29.1016	1.47816	15.6777
0.03316	14.3139	0.76332	-19.2585				0.1658	-17.3386	0.41	4.58742	--	--		0.0332	3.76118	0.0332	3.76118	0.33164	-24.2362	0.45904	11.4147	0.59024	27.4231		0.03316	-13.459	1.0596	29.0161	1.4782	14.1658
0.0332	14.3883	0.76336	-19.3405				0.166	-19.8108	0.4102	6.97703	--	--		0.03324	3.5687	0.03324	3.5687	0.33168	-24.4582	0.45908	11.0182	0.59028	27.4244		0.0332	-13.3326	1.05964	28.9279	1.47824	12.6334
0.03324	14.4621	0.7634	-19.4221				0.1662	-22.027	0.4104	9.28388	--	--		0.03328	3.37574	0.03328	3.37574	0.33172	-24.673	0.45912	10.62	0.59032	27.421		0.03324	-13.2057	1.05968	28.8371	1.47828	11.083
0.03328	14.5354	0.76344	-19.5032				0.1664	-23.9618	0.4106	11.5041	--	--		0.03332	3.18228	0.03332	3.18228	0.33176	-24.8807	0.45916	10.2203	0.59036	27.4127		0.03328	-13.0784	1.05972	28.7437	1.47832	9.51741
0.03332	14.608	0.76348	-19.5839				0.1666	-25.5964	0.4108	13.6347	--	--		0.03336	2.98827	0.03336	2.98827	0.3318	-25.0811	0.4592	9.81899	0.5904	27.3998		0.03332	-12.9507	1.05976	28.6475	1.47836	7.93907
0.03336	14.6801	0.76352	-19.6641				0.1668	-26.919	0.411	15.6723	--	--		0.0334	2.79371	0.0334	2.79371	0.33184	-25.2742	0.45924	9.41607	0.59044	27.3821		0.03336	-12.8226	1.0598	28.5487	1.4784	6.35053
0.0334	14.7516	0.76356	-19.7439				0.167	-27.9237	0.4112	17.6122	--	--		0.03344	2.59857	0.03344	2.59857	0.33188	-25.46	0.45928	9.01157	0.59048	27.3598		0.0334	-12.6941	1.05984	28.4472	1.47844	4.75424
0.03344	14.8225	0.7636	-19.8233				0.1672	-28.6109	0.4114	19.448	--	--		0.03348	2.40282	0.03348	2.40282	0.33192	-25.6384	0.45932	8.60547	0.59052	27.3328		0.03344	-12.5652	1.05988	28.343	1.47848	3.15261
0.03348	14.8927	0.76364	-19.9022				0.1674	-28.985	0.4116	21.1716	--	--		0.03352	2.20644	0.03352	2.20644	0.33196	-25.8093	0.45936	8.19777	0.59056	27.3013		0.03348	-12.4359	1.05992	28.2361	1.47852	1.54801
0.03352	14.9624	0.76368	-19.9806				0.1676	-29.0538	0.4118	22.7736	--	--		0.03356	2.00941	0.03356	2.00941	0.332	-25.9728	0.4594	7.78847	0.5906	27.2653		0.03352	-12.3062	1.05996	28.1264	1.47856	-0.05726
0.03356	15.0314	0.76372	-20.0586				0.1678	-28.827	0.412	24.2434	--	--		0.0336	1.8117	0.0336	1.8117	0.33204	-26.1287	0.45944	7.37756	0.59064	27.2248		0.03356	-12.1761	1.06	28.0141	1.4786	-1.6609
0.0336	15.0997	0.76376	-20.1361				0.168	-28.3144	0.4122	25.5711	--	--		0.03364	1.61328	0.03364	1.61328	0.33208	-26.277	0.45948	6.96504	0.59068	27.1799		0.0336	-12.0456	1.06004	27.899	1.47864	-3.26069
0.03364	15.1675	0.7638	-20.2132				0.1682	-27.5253	0.4124	26.7475	--	--		0.03368	1.41414	0.03368	1.41414	0.33212	-26.4178	0.45952	6.55091	0.59072	27.1306		0.03364	-11.9148	1.06008	27.7811	1.47868	-4.85438
0.03368	15.2346	0.76384	-20.2898				0.1684	-26.4673	0.4126	27.7655	--	--		0.03372	1.21425	0.03372	1.21425	0.33216	-26.5508	0.45956	6.13515	0.59076	27.077		0.03368	-11.7835	1.06012	27.6605	1.47872	-6.43979
0.03372	15.301	0.76388	-20.3659				0.1686	-25.1464	0.4128	28.6205	--	--		0.03376	1.01359	0.03376	1.01359	0.3322	-26.6762	0.4596	5.71776	0.5908	27.019		0.03372	-11.6519	1.06016	27.5372	1.47876	-8.01473
0.03376	15.3668	0.76392	-20.4416				0.1688	-23.5672	0.413	29.3107	--	--		0.0338	0.81213	0.0338	0.81213	0.33224	-26.7939	0.45964	5.29873	0.59084	26.9567		0.03376	-11.52	1.0602	27.411	1.4788	-9.57701
0.0338	15.4319	0.76396	-20.5168				0.169	-21.7335	0.4132	29.8373	--	--		0.03384	0.60985	0.03384	0.60985	0.33228	-26.9038	0.45968	4.87806	0.59088	26.8903		0.0338	-11.3876	1.06024	27.2822	1.47884	-11.1245
0.03384	15.4964	0.764	-20.5916				0.1692	-19.6498	0.4134	30.2032	--	--		0.03388	0.40673	0.03388	0.40673	0.33232	-27.0059	0.45972	4.45574	0.59092	26.8196		0.03384	-11.2549	1.06028	27.1505	1.47888	-12.6549
0.03388	15.5601	0.76404	-20.6659				0.1694	-17.3227	0.4136	30.4132	--	--		0.03392	0.20274	0.03392	0.20274	0.33236	-27.1002	0.45976	4.03177	0.59096	26.7448		0.03388	-11.1219	1.06032	27.0161	1.47892	-14.1661
0.03392	15.6232	0.76408	-20.7397				0.1696	-14.7627	0.4138	30.4725	--	--		0.03396	-0.00213	0.03396	-0.00213	0.3324	-27.1867	0.4598	3.60614	0.591	26.6659		0.03392	-10.9885	1.06036	26.8789	1.47896	-15.6559
0.03396	15.6856	0.76412	-20.813				0.1698	-11.9857	0.414	30.3856	--	--		0.034	-0.2079	0.034	-0.2079	0.33244	-27.2653	0.45984	3.17886	0.59104	26.5829		0.03396	-10.8548	1.0604	26.739	1.479	-17.122
0.034	15.7473	0.76416	-20.8859				0.17	-9.01442	0.4142	30.1557	--	--		0.03404	-0.4146	0.03404	-0.4146	0.33248	-27.336	0.45988	2.74991	0.59108	26.4958		0.034	-10.7207	1.06044	26.5963	1.47904	-18.5621
0.03404	15.8083	0.7642	-20.9583				0.1702	-5.87907	0.4144	29.7843	--	--		0.03408	-0.62225	0.03408	-0.62225	0.33252	-27.3989	0.45992	2.31931	0.59112	26.4047		0.03404	-10.5863	1.06048	26.4508	1.47908	-19.974
0.03408	15.8686	0.76424	-21.0302				0.1704	-2.61773	0.4146	29.2703	--	--		0.03412	-0.83086	0.03412	-0.83086	0.33256	-27.4538	0.45996	1.88705	0.59116	26.3096		0.03408	-10.4515	1.06052	26.3026	1.47912	-21.3554
0.03412	15.9282	0.76428	-21.1016				0.1706	0.72412	0.4148	28.6109	--	--		0.03416	-1.04045	0.03416	-1.04045	0.3326	-27.5008	0.46	1.45314	0.5912	26.2106		0.03412	-10.3165	1.06056	26.1517	1.47916	-22.7039
0.03416	15.987	0.76432	-21.1726				0.1708	4.09482	0.415	27.8018	--	--		0.0342	-1.25104	0.0342	-1.25104	0.33264	-27.5398	0.46004	1.01758	0.59124	26.1077		0.03416	-10.1811	1.0606	25.998	1.4792	-24.017
0.0342	16.0452	0.76436	-21.2431				0.171	7.43825	0.4152	26.8383	--	--		0.03424	-1.46265	0.03424	-1.46265	0.33268	-27.5709	0.46008	0.58038	0.59128	26.0008		0.0342	-10.0453	1.06064	25.8415	1.47924	-25.2924
0.03424	16.1026	0.7644	-21.3131				0.1712	10.6961	0.4154	25.7163	--	--		0.03428	-1.67528	0.03428	-1.67528	0.33272	-27.594	0.46012	0.14155	0.59132	25.8901		0.03424	-9.90933	1.06068	25.6823	1.47928	-26.5277
0.03428	16.1592	0.76444	-21.3826				0.1714	13.8104	0.4156	24.4339	--	--		0.03432	-1.88896	0.03432	-1.88896	0.33276	-27.6092	0.46016	-0.29888	0.59136	25.7755		0.03428	-9.773	1.06072	25.5205	1.47932	-27.7202
0.03432	16.2151	0.76448	-21.4516				0.1716	16.7261	0.4158	22.9921	--	--		0.03436	-2.10371	0.03436	-2.10371	0.3328	-27.6163	0.4602	-0.74092	0.5914	25.6571		0.03432	-9.63636	1.06076	25.3558	1.47936	-28.8677
0.03436	16.2703	0.76452	-21.5201				0.1718	19.3935	0.416	21.3959	--	--		0.0344	-2.31952	0.0344	-2.31952	0.33284	-27.6155	0.46024	-1.18453	0.59144	25.535		0.03436	-9.49943	1.0608	25.1885	1.4794	-29.9675
0.0344	16.3247	0.76456	-21.5882				0.172	21.7702	0.4162	19.6547	--	--		0.03444	-2.53641	0.03444	-2.53641	0.33288	-27.6068	0.46028	-1.62969	0.59148	25.409		0.0344	-9.3622	1.06084	25.0185	1.47944	-31.0172
0.03444	16.3783	0.7646	-21.6557				0.1722	23.8226	0.4164	17.7823	--	--		0.03448	-2.7544	0.03448	-2.7544	0.33292	-27.59	0.46032	-2.07639	0.59152	25.2793		0.03444	-9.22468	1.06088	24.8458	1.47948	-32.0143
0.03448	16.4312	0.76464	-21.7228				0.1724	25.5263	0.4166	15.7963	--	--		0.03452	-2.97349	0.03452	-2.97349	0.33296	-27.5653	0.46036	-2.52458	0.59156	25.1458		0.03448	-9.08688	1.06092	24.6704	1.47952	-32.9562
0.03452	16.4833	0.76468	-21.7893				0.1726	26.8668	0.4168	13.7171	--	--		0.03456	-3.19368	0.03456	-3.19368	0.333	-27.5326	0.4604	-2.97424	0.5916	25.0087		0.03452	-8.94879	1.06096	24.4924	1.47956	-33.8406
0.03456	16.5346	0.76472	-21.8554				0.1728	27.8379	0.417	11.5669	--	--		0.0346	-3.415	0.0346	-3.415	0.33304	-27.4919	0.46044	-3.42533	0.59164	24.8678		0.03456	-8.81043	1.061	24.3118	1.4796	-34.665
0.0346	16.5851	0.76476	-21.9209				0.173	28.4411	0.4172	9.36773	--	--		0.03464	-3.63744	0.03464	-3.63744	0.33308	-27.4433	0.46048	-3.87781	0.59168	24.7233		0.0346	-8.67179	1.06104	24.1285	1.47964	-35.427
0.03464	16.6348	0.7648	-21.986				0.1732	28.6837	0.4174	7.14055	--	--		0.03468	-3.861	0.03468	-3.861	0.33312	-27.3868	0.46052	-4.33163	0.59172	24.5751		0.03464	-8.53289	1.06108	23.9426	1.47968	-36.1244
0.03468	16.6837	0.76484	-22.0505				0.1734	28.577	0.4176	4.90361	--	--		0.03472	-4.08569	0.03472	-4.08569	0.33316	-27.3223	0.46056	-4.78674	0.59176	24.4232		0.03468	-8.39372	1.06112	23.7541	1.47972	-36.7548
0.03472	16.7319	0.76488	-22.1146				0.1736	28.1343	0.4178	2.6717	--	--		0.03476	-4.31151	0.03476	-4.31151	0.3332	-27.2499	0.4606	-5.2431	0.5918	24.2678		0.03472	-8.2543	1.06116	23.563	1.47976	-37.3162
0.03476	16.7792	0.76492	-22.1781				0.1738	27.3698	0.418	0.45575	--	--		0.0348	-4.53846	0.0348	-4.53846	0.33324	-27.1697	0.46064	-5.70064	0.59184	24.1087		0.03476	-8.11462	1.0612	23.3694	1.4798	-37.8066
0.0348	16.8257	0.76496	-22.2411				0.174	26.297	0.4182	-1.73713	--	--		0.03484	-4.76654	0.03484	-4.76654	0.33328	-27.0816	0.46068	-6.1593	0.59188	23.9459		0.0348	-7.9747	1.06124	23.1732	1.47984	-38.224
0.03484	16.8713	0.765	-22.3036				0.1742	24.9285	0.4184	-3.90299	--	--		0.03488	-4.99575	0.03488	-4.99575	0.33332	-26.9856	0.46072	-6.61901	0.59192	23.7796		0.03484	-7.83453	1.06128	22.9745	1.47988	-38.5667
0.03488	16.9162	0.76504	-22.3656				0.1744	23.2761	0.4186	-6.04008	--	--		0.03492	-5.22608	0.03492	-5.22608	0.33336	-26.8818	0.46076	-7.07971	0.59196	23.6097		0.03488	-7.69412	1.06132	22.7734	1.47992	-38.8329
0.03492	16.9602	0.76508	-22.4271				0.1746	21.351	0.4188	-8.14746	--	--		0.03496	-5.45752	0.03496	-5.45752	0.3334	-26.7702	0.4608	-7.54132	0.592	23.4362		0.03492	-7.55347	1.06136	22.5697	1.47996	-39.0214
0.03496	17.0034	0.76512	-22.488				0.1748	19.1651	0.419	-10.2237	--	--		0.035	-5.69008	0.035	-5.69008	0.33344	-26.6508	0.46084	-8.00375	0.59204	23.2591		0.03496	-7.4126	1.0614	22.3636	1.48	-39.1308
0.035	17.0457	0.76516	-22.5484				0.175	16.7323	0.4192	-12.2655	--	--		0.03504	-5.92373	0.03504	-5.92373	0.33348	-26.5237	0.46088	-8.46693	0.59208	23.0785		0.035	-7.27149	1.06144	22.155	1.48004	-39.16
0.03504	17.0872	0.7652	-22.6083				0.1752	14.0699	0.4194	-14.2667	--	--		0.03508	-6.15848	0.03508	-6.15848	0.33352	-26.3889	0.46092	-8.93076	0.59212	22.8943		0.03504	-7.13017	1.06148	21.944	1.48008	-39.1081
0.03508	17.1278	0.76524	-22.6677				0.1754	11.2	0.4196	-16.2176	--	--		0.03512	-6.3943	0.03512	-6.3943	0.33356	-26.2464	0.46096	-9.39514	0.59216	22.7065		0.03508	-6.98863	1.06152	21.7307	1.48012	-38.9744
0.03512	17.1675	0.76528	-22.7266				0.1756	8.15034	0.4198	-18.1053	--	--		0.03516	-6.63119	0.03516	-6.63119	0.3336	-26.0963	0.461	-9.85998	0.5922	22.5152		0.03512	-6.84688	1.06156	21.5149	1.48016	-38.7585
0.03516	17.2064	0.76532	-22.7849				0.1758	4.95475	0.42	-19.9135	--	--		0.0352	-6.86913	0.0352	-6.86913	0.33364	-25.9386	0.46104	-10.3252	0.59224	22.3204		0.03516	-6.70492	1.0616	21.2968	1.4802	-38.4601
0.0352	17.2444	0.76536	-22.8427				0.176	1.65347	0.4202	-21.624	--	--		0.03524	-7.1081	0.03524	-7.1081	0.33368	-25.7733	0.46108	-10.7906	0.59228	22.122		0.0352	-6.56276	1.06164	21.0764	1.48024	-38.0792
0.03524	17.2815	0.7654	-22.8999				0.1762	-1.70769	0.4204	-23.2176	--	--		0.03528	-7.34809	0.03528	-7.34809	0.33372	-25.6005	0.46112	-11.2562	0.59232	21.9201		0.03524	-6.4204	1.06168	20.8537	1.48028	-37.6161
0.03528	17.3178	0.76544	-22.9566				0.1764	-5.07847	0.4206	-24.6762	--	--		0.03532	-7.58908	0.03532	-7.58908	0.33376	-25.4202	0.46116	-11.7217	0.59236	21.7146		0.03528	-6.27785	1.06172	20.6287	1.48032	-37.0713
0.03532	17.3531	0.76548	-23.0128				0.1766	-8.40575	0.4208	-25.9837	--	--		0.03536	-7.83104	0.03536	-7.83104	0.3338	-25.2325	0.4612	-12.1872	0.5924	21.5057		0.03532	-6.1351	1.06176	20.4014	1.48036	-36.4455
0.03536	17.3876	0.76552	-23.0684				0.1768	-11.6354	0.421	-27.1281	--	--		0.0354	-8.07395	0.0354	-8.07395	0.33384	-25.0374	0.46124	-12.6524	0.59244	21.2932		0.03536	-5.99218	1.0618	20.1719	1.4804	-35.7396
0.0354	17.4212	0.76556	-23.1235				0.177	-14.7145	0.4212	-28.1017	--	--		0.03544	-8.3178	0.03544	-8.3178	0.33388	-24.835	0.46128	-13.1172	0.59248	21.0772		0.0354	-5.84907	1.06184	19.9403	1.48044	-34.9549
0.03544	17.4538	0.7656	-23.178				0.1772	-17.5928	0.4214	-28.9022	--	--		0.03548	-8.56254	0.03548	-8.56254	0.33392	-24.6253	0.46132	-13.5815	0.59252	20.8578		0.03544	-5.70579	1.06188	19.7064	1.48048	-34.093
0.03548	17.4856	0.76564	-23.232				0.1774	-20.2252	0.4216	-29.5327	--	--		0.03552	-8.80817	0.03552	-8.80817	0.33396	-24.4083	0.46136	-14.0452	0.59256	20.6348		0.03548	-5.56234	1.06192	19.4704	1.48052	-33.1554
0.03552	17.5164	0.76568	-23.2855				0.1776	-22.5722	0.4218	-30.0006	--	--		0.03556	-9.05464	0.03556	-9.05464	0.334	-24.1842	0.4614	-14.508	0.5926	20.4083		0.03552	-5.41872	1.06196	19.2322	1.48056	-32.1442
0.03556	17.5463	0.76572	-23.3383				0.1778	-24.6012	0.422	-30.3168	--	--		0.0356	-9.30192	0.0356	-9.30192	0.33404	-23.9529	0.46144	-14.9699	0.59264	20.1784		0.03556	-5.27495	1.062	18.992	1.4806	-31.0615
0.0356	17.5753	0.76576	-23.3907				0.178	-26.287	0.4222	-30.4945	--	--		0.03564	-9.55	0.03564	-9.55	0.33408	-23.7146	0.46148	-15.4306	0.59268	19.9449		0.0356	-5.13102	1.06204	18.7496	1.48064	-29.9098
0.03564	17.6034	0.7658	-23.4424				0.1782	-27.6113	0.4224	-30.5472	--	--		0.03568	-9.79882	0.03568	-9.79882	0.33412	-23.4693	0.46152	-15.8901	0.59272	19.708		0.03564	-4.98693	1.06208	18.5053	1.48068	-28.6917
0.03568	17.6305	0.76584	-23.4936				0.1784	-28.5621	0.4226	-30.4871	--	--		0.03572	-10.0484	0.03572	-10.0484	0.33416	-23.2171	0.46156	-16.3481	0.59276	19.4676		0.03568	-4.8427	1.06212	18.2588	1.48072	-27.4099
0.03572	17.6567	0.76588	-23.5443				0.1786	-29.1334	0.4228	-30.3242	--	--		0.03576	-10.2986	0.03576	-10.2986	0.3342	-22.958	0.4616	-16.8045	0.5928	19.2238		0.03572	-4.69833	1.06216	18.0104	1.48076	-26.0676
0.03576	17.6819	0.76592	-23.5943				0.1788	-29.324	0.423	-30.065	--	--		0.0358	-10.5495	0.0358	-10.5495	0.33424	-22.692	0.46164	-17.2592	0.59284	18.9765		0.03576	-4.55382	1.0622	17.76	1.4808	-24.6679
0.0358	17.7062	0.76596	-23.6439				0.179	-29.1366	0.4232	-29.7118	--	--		0.03584	-10.8009	0.03584	-10.8009	0.33428	-22.4194	0.46168	-17.7119	0.59288	18.7258		0.0358	-4.40918	1.06224	17.5077	1.48084	-23.2142
0.03584	17.7295	0.766	-23.6928				0.1792	-28.5771	0.4234	-29.2634	--	--		0.03588	-11.053	0.03588	-11.053	0.33432	-22.14	0.46172	-18.1624	0.59292	18.4717		0.03584	-4.26441	1.06228	17.2534	1.48088	-21.7099
0.03588	17.7519	0.76604	-23.7411				0.1794	-27.6544	0.4236	-28.7153	--	--		0.03592	-11.3055	0.03592	-11.3055	0.33436	-21.8541	0.46176	-18.6106	0.59296	18.2141		0.03588	-4.11952	1.06232	16.9972	1.48092	-20.1587
0.03592	17.7733	0.76608	-23.7889				0.1796	-26.3797	0.4238	-28.0605	--	--		0.03596	-11.5586	0.03596	-11.5586	0.3344	-21.5616	0.4618	-19.0563	0.593	17.9532		0.03592	-3.97451	1.06236	16.7391	1.48096	-18.5644
0.03596	17.7937	0.76612	-23.8361				0.1798	-24.7673	0.424	-27.2918	--	--		0.036	-11.812	0.036	-11.812	0.33444	-21.2626	0.46184	-19.4993	0.59304	17.6888		0.03596	-3.82939	1.0624	16.4792	1.481	-16.9309
0.036	17.8132	0.76616	-23.8828				0.18	-22.8345	0.4242	-26.4023	--	--		0.03604	-12.0659	0.03604	-12.0659	0.33448	-20.9573	0.46188	-19.9394	0.59308	17.4211		0.036	-3.68416	1.06244	16.2174	1.48104	-15.2621
0.03604	17.8317	0.7662	-23.9288				0.1802	-20.6022	0.4244	-25.3873	--	--		0.03608	-12.3201	0.03608	-12.3201	0.33452	-20.6457	0.46192	-20.3764	0.59312	17.1501		0.03604	-3.53882	1.06248	15.9538	1.48108	-13.562
0.03608	17.8492	0.76624	-23.9743				0.1804	-18.0958	0.4246	-24.2455	--	--		0.03612	-12.5746	0.03612	-12.5746	0.33456	-20.3279	0.46196	-20.8101	0.59316	16.8757		0.03608	-3.39339	1.06252	15.6884	1.48112	-11.8348
0.03612	17.8657	0.76628	-24.0191				0.1806	-15.3451	0.4248	-22.9798	--	--		0.03616	-12.8293	0.03616	-12.8293	0.3346	-20.0039	0.462	-21.2404	0.5932	16.598		0.03612	-3.24786	1.06256	15.4213	1.48116	-10.0845
0.03616	17.8812	0.76632	-24.0634				0.1808	-12.3851	0.425	-21.5973	--	--		0.0362	-13.0843	0.0362	-13.0843	0.33464	-19.6738	0.46204	-21.6669	0.59324	16.317		0.03616	-3.10224	1.0626	15.1524	1.4812	-8.31535
0.0362	17.8957	0.76636	-24.1071				0.181	-9.2557	0.4252	-20.1095	--	--		0.03624	-13.3394	0.03624	-13.3394	0.33468	-19.3378	0.46208	-22.0896	0.59328	16.0327		0.0362	-2.95654	1.06264	14.8818	1.48124	-6.53148
0.03624	17.9093	0.7664	-24.1502				0.1812	-6.00112	0.4254	-18.5312	--	--		0.03628	-13.5945	0.03628	-13.5945	0.33472	-18.9959	0.46212	-22.5082	0.59332	15.7452		0.03624	-2.81075	1.06268	14.6094	1.48128	-4.73706
0.03628	17.9218	0.76644	-24.1926				0.1814	-2.66945	0.4256	-16.8798	--	--		0.03632	-13.8498	0.03632	-13.8498	0.33476	-18.6482	0.46216	-22.9224	0.59336	15.4545		0.03628	-2.6649	1.06272	14.3354	1.48132	-2.93625
0.03632	17.9333	0.76648	-24.2345				0.1816	0.68868	0.4258	-15.1735	--	--		0.03636	-14.105	0.03636	-14.105	0.3348	-18.2948	0.4622	-23.3321	0.5934	15.1606		0.03632	-2.51897	1.06276	14.0598	1.48136	-1.13315
0.03636	17.9438	0.76652	-24.2758				0.1818	4.02147	0.426	-13.4304	--	--		0.0364	-14.3601	0.0364	-14.3601	0.33484	-17.9358	0.46224	-23.7372	0.59344	14.8635		0.03636	-2.37297	1.0628	13.7825	1.4814	0.66815
0.0364	17.9533	0.76656	-24.3165				0.182	7.27745	0.4262	-11.6666	--	--		0.03644	-14.6151	0.03644	-14.6151	0.33488	-17.5713	0.46228	-24.1373	0.59348	14.5633		0.0364	-2.22692	1.06284	13.5036	1.48144	2.46363
0.03644	17.9617	0.7666	-24.3565				0.1822	10.407	0.4264	-9.89557	--	--		0.03648	-14.8699	0.03648	-14.8699	0.33492	-17.2013	0.46232	-24.5322	0.59352	14.26		0.03644	-2.08081	1.06288	13.2231	1.48148	4.24934
0.03648	17.9691	0.76664	-24.396				0.1824	13.364	0.4266	-8.12707	--	--		0.03652	-15.1245	0.03652	-15.1245	0.33496	-16.826	0.46236	-24.9218	0.59356	13.9536		0.03648	-1.93464	1.06292	12.941	1.48152	6.02138
0.03652	17.9755	0.76668	-24.4348				0.1826	16.1068	0.4268	-6.36703	--	--		0.03656	-15.3788	0.03656	-15.3788	0.335	-16.4455	0.4624	-25.3059	0.5936	13.6442		0.03652	-1.78843	1.06296	12.6574	1.48156	7.77596
0.03656	17.9809	0.76672	-24.4731				0.1828	18.599	0.427	-4.61768	--	--		0.0366	-15.6327	0.0366	-15.6327	0.33504	-16.0598	0.46244	-25.6841	0.59364	13.3318		0.03656	-1.64218	1.063	12.3722	1.4816	9.50936
0.0366	17.9852	0.76676	-24.5106				0.183	20.8104	0.4272	-2.87817	--	--		0.03664	-15.8863	0.03664	-15.8863	0.33508	-15.6691	0.46248	-26.0564	0.59368	13.0165		0.0366	-1.4959	1.06304	12.0855	1.48164	11.218
0.03664	17.9885	0.7668	-24.5476				0.1832	22.7169	0.4274	-1.14546	--	--		0.03668	-16.1393	0.03668	-16.1393	0.33512	-15.2735	0.46252	-26.4225	0.59372	12.6983		0.03664	-1.34958	1.06308	11.7974	1.48168	12.8983
0.03668	17.9908	0.76684	-24.584				0.1834	24.3	0.4276	0.58454	--	--		0.03672	-16.3918	0.03672	-16.3918	0.33516	-14.873	0.46256	-26.7822	0.59376	12.3772		0.03668	-1.20323	1.06312	11.5077	1.48172	14.5469
0.03672	17.992	0.76688	-24.6197				0.1836	25.547	0.4278	2.3157	--	--		0.03676	-16.6437	0.03676	-16.6437	0.3352	-14.4679	0.4626	-27.1353	0.5938	12.0533		0.03672	-1.05686	1.06316	11.2165	1.48176	16.1605
0.03676	17.9921	0.76692	-24.6548				0.1838	26.4496	0.428	4.05063	--	--		0.0368	-16.895	0.0368	-16.895	0.33524	-14.0581	0.46264	-27.4816	0.59384	11.7267		0.03676	-0.91048	1.0632	10.924	1.4818	17.7359
0.0368	17.9912	0.76696	-24.6893				0.184	27.0034	0.4282	5.78967	--	--		0.03684	-17.1455	0.03684	-17.1455	0.33528	-13.6438	0.46268	-27.8209	0.59388	11.3973		0.0368	-0.76408	1.06324	10.63	1.48184	19.2702
0.03684	17.9892	0.767	-24.7231				0.1842	27.2074	0.4284	7.53035	--	--		0.03688	-17.3952	0.03688	-17.3952	0.33532	-13.2252	0.46272	-28.153	0.59392	11.0654		0.03684	-0.61767	1.06328	10.3346	1.48188	20.7602
0.03688	17.9862	0.76704	-24.7563				0.1844	27.0633	0.4286	9.26709	--	--		0.03692	-17.6441	0.03692	-17.6441	0.33536	-12.8023	0.46276	-28.4776	0.59396	10.7308		0.03688	-0.47126	1.06332	10.0377	1.48192	22.2034
0.03692	17.9821	0.76708	-24.7888				0.1846	26.5748	0.4288	10.9913	--	--		0.03696	-17.8921	0.03696	-17.8921	0.3354	-12.3752	0.4628	-28.7946	0.594	10.3936		0.03692	-0.32486	1.06336	9.73954	1.48196	23.5968
0.03696	17.9769	0.76712	-24.8207				0.1848	25.7479	0.429	12.6919	--	--		0.037	-18.1392	0.037	-18.1392	0.33544	-11.9441	0.46284	-29.1039	0.59404	10.054		0.03696	-0.17846	1.0634	9.43999	1.482	24.9381
0.037	17.9707	0.76716	-24.852				0.185	24.5908	0.4292	14.3558	--	--		0.03704	-18.3852	0.03704	-18.3852	0.33548	-11.5091	0.46288	-29.4051	0.59408	9.712		0.037	-0.03207	1.06344	9.13909	1.48204	26.2247
0.03704	17.9633	0.7672	-24.8826				0.1852	23.1139	0.4294	15.9693	--	--		0.03708	-18.6301	0.03708	-18.6301	0.33552	-11.0702	0.46292	-29.6982	0.59412	9.36763		0.03704	0.1143	1.06348	8.83687	1.48208	27.4544
0.03708	17.9549	0.76724	-24.9125				0.1854	21.3308	0.4296	17.5184	--	--		0.03712	-18.8738	0.03712	-18.8738	0.33556	-10.6277	0.46296	-29.9829	0.59416	9.02096		0.03708	0.26066	1.06352	8.53333	1.48212	28.6249
0.03712	17.9455	0.76728	-24.9418				0.1856	19.2582	0.4298	18.9901	--	--		0.03716	-19.1163	0.03716	-19.1163	0.3356	-10.1817	0.463	-30.259	0.5942	8.67208		0.03712	0.40698	1.06356	8.2285	1.48216	29.7343
0.03716	17.9349	0.76732	-24.9704				0.1858	16.9167	0.43	20.3728	--	--		0.0372	-19.3576	0.0372	-19.3576	0.33564	-9.73218	0.46304	-30.5265	0.59424	8.32105		0.03716	0.55327	1.0636	7.92238	1.4822	30.7805
0.0372	17.9232	0.76736	-24.9984				0.186	14.3311	0.4302	21.6575	--	--		0.03724	-19.5975	0.03724	-19.5975	0.33568	-9.27937	0.46308	-30.785	0.59428	7.96795		0.0372	0.69953	1.06364	7.615	1.48224	31.7619
0.03724	17.9105	0.7674	-25.0257				0.1862	11.5306	0.4304	22.8371	--	--		0.03728	-19.836	0.03728	-19.836	0.33572	-8.82339	0.46312	-31.0345	0.59432	7.61284		0.03724	0.84575	1.06368	7.30637	1.48228	32.6766
0.03728	17.8966	0.76744	-25.0524				0.1864	8.54881	0.4306	23.9075	--	--		0.03732	-20.073	0.03732	-20.073	0.33576	-8.36435	0.46316	-31.2747	0.59436	7.25581		0.03728	0.99192	1.06372	6.99652	1.48232	33.5231
0.03732	17.8817	0.76748	-25.0784				0.1866	5.42349	0.4308	24.8666	--	--		0.03736	-20.3085	0.03736	-20.3085	0.3358	-7.90239	0.4632	-31.5056	0.5944	6.89693		0.03732	1.13804	1.06376	6.68544	1.48236	34.3
0.03736	17.8657	0.76752	-25.1037				0.1868	2.19626	0.431	25.7144	--	--		0.0374	-20.5425	0.0374	-20.5425	0.33584	-7.43765	0.46324	-31.7269	0.59444	6.53627		0.03736	1.2841	1.0638	6.37316	1.4824	35.0061
0.0374	17.8485	0.76756	-25.1284				0.187	-1.08816	0.4312	26.4524	--	--		0.03744	-20.7747	0.03744	-20.7747	0.33588	-6.97025	0.46328	-31.9385	0.59448	6.17393		0.0374	1.43011	1.06384	6.0597	1.48244	35.64
0.03744	17.8303	0.7676	-25.1523				0.1872	-4.3826	0.4314	27.0832	--	--		0.03748	-21.0053	0.03748	-21.0053	0.33592	-6.50033	0.46332	-32.1403	0.59452	5.80999		0.03744	1.57605	1.06388	5.74508	1.48248	36.2007
0.03748	17.8109	0.76764	-25.1756				0.1874	-7.63836	0.4316	27.6096	--	--		0.03752	-21.2341	0.03752	-21.2341	0.33596	-6.02802	0.46336	-32.3322	0.59456	5.44452		0.03748	1.72192	1.06392	5.4293	1.48252	36.6874
0.03752	17.7904	0.76768	-25.1982				0.1876	-10.806	0.4318	28.0348	--	--		0.03756	-21.4611	0.03756	-21.4611	0.336	-5.55347	0.4634	-32.5139	0.5946	5.07762		0.03752	1.86771	1.06396	5.11239	1.48256	37.0991
0.03756	17.7689	0.76772	-25.2201				0.1878	-13.8365	0.432	28.3614	--	--		0.0376	-21.6862	0.0376	-21.6862	0.33604	-5.0768	0.46344	-32.6854	0.59464	4.70937		0.03756	2.01343	1.064	4.79436	1.4826	37.4352
0.0376	17.7462	0.76776	-25.2414				0.188	-16.6815	0.4322	28.5915	--	--		0.03764	-21.9093	0.03764	-21.9093	0.33608	-4.59817	0.46348	-32.8466	0.59468	4.33987		0.0376	2.15906	1.06404	4.47523	1.48264	37.6952
0.03764	17.7223	0.7678	-25.2619				0.1882	-19.295	0.4324	28.7264	--	--		0.03768	-22.1305	0.03768	-22.1305	0.33612	-4.11771	0.46352	-32.9973	0.59472	3.96919		0.03764	2.3046	1.06408	4.15502	1.48268	37.8786
0.03768	17.6974	0.76784	-25.2818				0.1884	-21.6335	0.4326	28.7667	--	--		0.03772	-22.3496	0.03772	-22.3496	0.33616	-3.63557	0.46356	-33.1375	0.59476	3.59744		0.03768	2.45004	1.06412	3.83375	1.48272	37.9852
0.03772	17.6714	0.76788	-25.3009				0.1886	-23.6568	0.4328	28.712	--	--		0.03776	-22.5666	0.03776	-22.5666	0.3362	-3.15188	0.4636	-33.2669	0.5948	3.22471		0.03772	2.59539	1.06416	3.51144	1.48276	38.0147
0.03776	17.6442	0.76792	-25.3194				0.1888	-25.3293	0.433	28.5611	--	--		0.0378	-22.7814	0.0378	-22.7814	0.33624	-2.6668	0.46364	-33.3856	0.59484	2.85108		0.03776	2.74063	1.0642	3.1881	1.4828	37.9672
0.0378	17.6159	0.76796	-25.3372				0.189	-26.6199	0.4332	28.3122	--	--		0.03784	-22.994	0.03784	-22.994	0.33628	-2.18047	0.46368	-33.4935	0.59488	2.47667		0.0378	2.88576	1.06424	2.86376	1.48284	37.8428
0.03784	17.5864	0.768	-25.3542				0.1892	-27.5036	0.4334	27.9629	--	--		0.03788	-23.2044	0.03788	-23.2044	0.33632	-1.69304	0.46372	-33.5904	0.59492	2.10155		0.03784	3.03078	1.06428	2.53843	1.48288	37.6418
0.03788	17.5559	0.76804	-25.3706				0.1894	-27.9617	0.4336	27.5104	--	--		0.03792	-23.4124	0.03792	-23.4124	0.33636	-1.20465	0.46376	-33.6763	0.59496	1.72583		0.03788	3.17568	1.06432	2.21213	1.48292	37.3645
0.03792	17.5242	0.76808	-25.3862				0.1896	-27.9829	0.4338	26.9519	--	--		0.03796	-23.618	0.03796	-23.618	0.3364	-0.71545	0.4638	-33.7511	0.595	1.3496		0.03792	3.32045	1.06436	1.8849	1.48296	37.0116
0.03796	17.4913	0.76812	-25.4012				0.1898	-27.5635	0.434	26.2843	--	--		0.038	-23.8213	0.038	-23.8213	0.33644	-0.2256	0.46384	-33.8148	0.59504	0.97297		0.03796	3.4651	1.0644	1.55674	1.483	36.5836
0.038	17.4574	0.76816	-25.4154				0.19	-26.7087	0.4342	25.5052	--	--		0.03804	-24.022	0.03804	-24.022	0.33648	0.26475	0.46388	-33.8673	0.59508	0.59604		0.038	3.60961	1.06444	1.22769	1.48304	36.0816
0.03804	17.4223	0.7682	-25.4289				0.1902	-25.432	0.4344	24.6127	--	--		0.03808	-24.2203	0.03808	-24.2203	0.33652	0.75546	0.46392	-33.9085	0.59512	0.21889		0.03804	3.75398	1.06448	0.89776	1.48308	35.5063
0.03808	17.386	0.76824	-25.4417				0.1904	-23.7558	0.4346	23.6061	--	--		0.03812	-24.416	0.03812	-24.416	0.33656	1.24636	0.46396	-33.9385	0.59516	-0.15836		0.03808	3.89821	1.06452	0.56699	1.48312	34.859
0.03812	17.3486	0.76828	-25.4538				0.1906	-21.7114	0.4348	22.4862	--	--		0.03816	-24.609	0.03816	-24.609	0.3366	1.73731	0.464	-33.9571	0.5952	-0.53562		0.03812	4.04229	1.06456	0.23539	1.48316	34.141
0.03816	17.3101	0.76832	-25.4652				0.1908	-19.3376	0.435	21.2553	--	--		0.0382	-24.7995	0.0382	-24.7995	0.33664	2.22814	0.46404	-33.9644	0.59524	-0.91278		0.03816	4.18622	1.0646	-0.09701	1.4832	33.3536
0.0382	17.2704	0.76836	-25.4758				0.191	-16.6802	0.4352	19.9181	--	--		0.03824	-24.9872	0.03824	-24.9872	0.33668	2.71871	0.46408	-33.9604	0.59528	-1.28975		0.0382	4.32999	1.06464	-0.43018	1.48324	32.4986
0.03824	17.2296	0.7684	-25.4857				0.1912	-13.791	0.4354	18.481	--	--		0.03828	-25.1722	0.03828	-25.1722	0.33672	3.20886	0.46412	-33.945	0.59532	-1.66643		0.03824	4.4736	1.06468	-0.7641	1.48328	31.5775
0.03828	17.1877	0.76844	-25.4949				0.1914	-10.7252	0.4356	16.9528	--	--		0.03832	-25.3545	0.03832	-25.3545	0.33676	3.69843	0.46416	-33.9182	0.59536	-2.04271		0.03828	4.61704	1.06472	-1.09873	1.48332	30.5922
0.03832	17.1446	0.76848	-25.5033				0.1916	-7.54076	0.4358	15.3439	--	--		0.03836	-25.5339	0.03836	-25.5339	0.3368	4.18726	0.4642	-33.88	0.5954	-2.4185		0.03832	4.7603	1.06476	-1.43404	1.48336	29.5448
0.03836	17.1003	0.76852	-25.5111				0.1918	-4.29557	0.436	13.6662	--	--		0.0384	-25.7105	0.0384	-25.7105	0.33684	4.6752	0.46424	-33.8305	0.59544	-2.79368		0.03836	4.90339	1.0648	-1.77001	1.4834	28.4374
0.0384	17.0549	0.76856	-25.518				0.192	-1.04616	0.4362	11.9321	--	--		0.03844	-25.8842	0.03844	-25.8842	0.33688	5.16208	0.46428	-33.7697	0.59548	-3.16817		0.0384	5.04629	1.06484	-2.1066	1.48344	27.2722
0.03844	17.0084	0.7686	-25.5243				0.1922	2.15412	0.4364	10.1541	--	--		0.03848	-26.0549	0.03848	-26.0549	0.33692	5.64775	0.46432	-33.6975	0.59552	-3.54187		0.03844	5.18901	1.06488	-2.44379	1.48348	26.0517
0.03848	16.9607	0.76864	-25.5298				0.1924	5.25648	0.4366	8.34398	--	--		0.03852	-26.2227	0.03852	-26.2227	0.33696	6.13205	0.46436	-33.614	0.59556	-3.91467		0.03848	5.33153	1.06492	-2.78153	1.48352	24.7784
0.03852	16.9118	0.76868	-25.5345				0.1926	8.21761	0.4368	6.51189	--	--		0.03856	-26.3876	0.03856	-26.3876	0.337	6.61482	0.4644	-33.5193	0.5956	-4.28647		0.03852	5.47386	1.06496	-3.11979	1.48356	23.4549
0.03856	16.8618	0.76872	-25.5385				0.1928	11.0003	0.437	4.66583	--	--		0.0386	-26.5494	0.0386	-26.5494	0.33704	7.09589	0.46444	-33.4134	0.59564	-4.65719		0.03856	5.61599	1.065	-3.45854	1.4836	22.0838
0.0386	16.8106	0.76876	-25.5418				0.193	13.5734	0.4372	2.81128	--	--		0.03864	-26.7081	0.03864	-26.7081	0.33708	7.57512	0.46448	-33.2963	0.59568	-5.02671		0.0386	5.7579	1.06504	-3.79774	1.48364	20.6682
0.03864	16.7583	0.7688	-25.5443				0.1932	15.9117	0.4374	0.95113	--	--		0.03868	-26.8638	0.03868	-26.8638	0.33712	8.05233	0.46452	-33.1681	0.59572	-5.39495		0.03864	5.89961	1.06508	-4.13735	1.48368	19.2109
0.03868	16.7048	0.76884	-25.5461				0.1934	17.995	0.4376	-0.91404	--	--		0.03872	-27.0164	0.03872	-27.0164	0.33716	8.52737	0.46456	-33.029	0.59576	-5.76181		0.03868	6.0411	1.06512	-4.47733	1.48372	17.715
0.03872	16.6502	0.76888	-25.547				0.1936	19.8077	0.4378	-2.78538	--	--		0.03876	-27.1658	0.03876	-27.1658	0.3372	9.00007	0.4646	-32.8788	0.5958	-6.12719		0.03872	6.18236	1.06516	-4.81764	1.48376	16.1835
0.03876	16.5944	0.76892	-25.5473				0.1938	21.337	0.438	-4.66482	--	--		0.0388	-27.3121	0.0388	-27.3121	0.33724	9.47029	0.46464	-32.7178	0.59584	-6.49101		0.03876	6.3234	1.0652	-5.15824	1.4838	14.6196
0.0388	16.5375	0.76896	-25.5468				0.194	22.5726	0.4382	-6.554	--	--		0.03884	-27.4552	0.03884	-27.4552	0.33728	9.93785	0.46468	-32.546	0.59588	-6.85317		0.0388	6.46421	1.06524	-5.49909	1.48384	13.0266
0.03884	16.4794	0.769	-25.5455				0.1942	23.5056	0.4384	-8.45307	--	--		0.03888	-27.5952	0.03888	-27.5952	0.33732	10.4026	0.46472	-32.3635	0.59592	-7.21357		0.03884	6.60478	1.06528	-5.84015	1.48388	11.4078
0.03888	16.4202	0.76904	-25.5435				0.1944	24.1279	0.4386	-10.3596	--	--		0.03892	-27.7319	0.03892	-27.7319	0.33736	10.8644	0.46476	-32.1703	0.59596	-7.57214		0.03888	6.74511	1.06532	-6.18136	1.48392	9.76638
0.03892	16.3598	0.76908	-25.5407				0.1946	24.432	0.4388	-12.2674	--	--		0.03896	-27.8654	0.03896	-27.8654	0.3374	11.323	0.4648	-31.9667	0.596	-7.92878		0.03892	6.8852	1.06536	-6.52269	1.48396	8.10587
0.03896	16.2982	0.76912	-25.5371				0.1948	24.4108	0.439	-14.1664	--	--		0.039	-27.9956	0.039	-27.9956	0.33744	11.7784	0.46484	-31.7527	0.59604	-8.28341		0.03896	7.02503	1.0654	-6.86408	1.484	6.42962
0.039	16.2355	0.76916	-25.5328				0.195	24.0587	0.4392	-16.0421	--	--		0.03904	-28.1226	0.03904	-28.1226	0.33748	12.2303	0.46488	-31.5284	0.59608	-8.63594		0.039	7.16461	1.06544	-7.20548	1.48404	4.74103
0.03904	16.1716	0.7692	-25.5277				0.1952	23.3718	0.4394	-17.876	--	--		0.03908	-28.2463	0.03908	-28.2463	0.33752	12.6786	0.46492	-31.294	0.59612	-8.98629		0.03904	7.30393	1.06548	-7.54685	1.48408	3.04353
0.03908	16.1066	0.76924	-25.5218				0.1954	22.349	0.4396	-19.6467	--	--		0.03912	-28.3667	0.03912	-28.3667	0.33756	13.1231	0.46496	-31.0495	0.59616	-9.33438		0.03908	7.44298	1.06552	-7.88814	1.48412	1.34056
0.03912	16.0404	0.76928	-25.5151				0.1956	20.9933	0.4398	-21.3308	--	--		0.03916	-28.4838	0.03916	-28.4838	0.3376	13.5637	0.465	-30.7951	0.5962	-9.68013		0.03912	7.58176	1.06556	-8.2293	1.48416	-0.36448
0.03916	15.9731	0.76932	-25.5077				0.1958	19.3127	0.44	-22.9047	--	--		0.0392	-28.5975	0.0392	-28.5975	0.33764	14.0002	0.46504	-30.531	0.59624	-10.0235		0.03916	7.72026	1.0656	-8.57026	1.4842	-2.06818
0.0392	15.9046	0.76936	-25.4995				0.196	17.3211	0.4402	-24.3463	--	--		0.03924	-28.708	0.03924	-28.708	0.33768	14.4326	0.46508	-30.2572	0.59628	-10.3643		0.0392	7.85849	1.06564	-8.91099	1.48424	-3.76715
0.03924	15.835	0.7694	-25.4905				0.1962	15.0393	0.4404	-25.6368	--	--		0.03928	-28.8151	0.03928	-28.8151	0.33772	14.8605	0.46512	-29.974	0.59632	-10.7026		0.03924	7.99643	1.06568	-9.25141	1.48428	-5.45803
0.03928	15.7642	0.76944	-25.4807				0.1964	12.4949	0.4406	-26.7618	--	--		0.03932	-28.9189	0.03932	-28.9189	0.33776	15.2838	0.46516	-29.6814	0.59636	-11.0382		0.03928	8.13408	1.06572	-9.59148	1.48432	-7.13749
0.03932	15.6923	0.76948	-25.4701				0.1966	9.72293	0.4408	-27.7127	--	--		0.03936	-29.0193	0.03936	-29.0193	0.3378	15.7025	0.4652	-29.3796	0.5964	-11.3711		0.03932	8.27144	1.06576	-9.93114	1.48436	-8.80226
0.03936	15.6192	0.76952	-25.4588				0.1968	6.7647	0.441	-28.4873	--	--		0.0394	-29.1164	0.0394	-29.1164	0.33784	16.1164	0.46524	-29.0688	0.59644	-11.7012		0.03936	8.40849	1.0658	-10.2703	1.4844	-10.4491
0.0394	15.5449	0.76956	-25.4466				0.197	3.66757	0.4412	-29.089	--	--		0.03944	-29.2102	0.03944	-29.2102	0.33788	16.5253	0.46528	-28.7492	0.59648	-12.0285		0.0394	8.54525	1.06584	-10.609	1.48444	-12.0748
0.03944	15.4695	0.7696	-25.4337				0.1972	0.48361	0.4414	-29.5269	--	--		0.03948	-29.3006	0.03948	-29.3006	0.33792	16.929	0.46532	-28.4209	0.59652	-12.3529		0.03944	8.68169	1.06588	-10.9471	1.48448	-13.6762
0.03948	15.393	0.76964	-25.42				0.1974	-2.73175	0.4416	-29.814	--	--		0.03952	-29.3876	0.03952	-29.3876	0.33796	17.3274	0.46536	-28.084	0.59656	-12.6744		0.03948	8.81782	1.06592	-11.2845	1.48452	-15.2503
0.03952	15.3153	0.76968	-25.4055				0.1976	-5.92127	0.4418	-29.9656	--	--		0.03956	-29.4713	0.03956	-29.4713	0.338	17.7204	0.4654	-27.7387	0.5966	-12.9927		0.03952	8.95363	1.06596	-11.6212	1.48456	-16.7939
0.03956	15.2365	0.76972	-25.3902				0.1978	-9.0275	0.442	-29.9975	--	--		0.0396	-29.5517	0.0396	-29.5517	0.33804	18.1079	0.46544	-27.3853	0.59664	-13.3081		0.03956	9.08912	1.066	-11.9571	1.4846	-18.3043
0.0396	15.1565	0.76976	-25.3741				0.198	-11.9944	0.4422	-29.9238	--	--		0.03964	-29.6287	0.03964	-29.6287	0.33808	18.4896	0.46548	-27.0239	0.59668	-13.6202		0.0396	9.22428	1.06604	-12.2922	1.48464	-19.7783
0.03964	15.0754	0.7698	-25.3572				0.1982	-14.7688	0.4424	-29.7559	--	--		0.03968	-29.7024	0.03968	-29.7024	0.33812	18.8655	0.46552	-26.6547	0.59672	-13.9292		0.03964	9.35911	1.06608	-12.6264	1.48468	-21.2133
0.03968	14.9931	0.76984	-25.3395				0.1984	-17.3018	0.4426	-29.5003	--	--		0.03972	-29.7727	0.03972	-29.7727	0.33816	19.2354	0.46556	-26.2778	0.59676	-14.235		0.03968	9.4936	1.06612	-12.9597	1.48472	-22.6064
0.03972	14.9098	0.76988	-25.321				0.1986	-19.5497	0.4428	-29.1588	--	--		0.03976	-29.8398	0.03976	-29.8398	0.3382	19.5992	0.4656	-25.8935	0.5968	-14.5374		0.03972	9.62775	1.06616	-13.2919	1.48476	-23.955
0.03976	14.8252	0.76992	-25.3017				0.1988	-21.4754	0.443	-28.7282	--	--		0.0398	-29.9035	0.0398	-29.9035	0.33824	19.9567	0.46564	-25.5019	0.59684	-14.8366		0.03976	9.76155	1.0662	-13.6229	1.4848	-25.2564
0.0398	14.7395	0.76996	-25.2816				0.199	-23.0483	0.4432	-28.2008	--	--		0.03984	-29.9639	0.03984	-29.9639	0.33828	20.3078	0.46568	-25.1033	0.59688	-15.1323		0.0398	9.89501	1.06624	-13.9529	1.48484	-26.5081
0.03984	14.6527	0.77	-25.2607				0.1992	-24.2453	0.4434	-27.5664	--	--		0.03988	-30.021	0.03988	-30.021	0.33832	20.6524	0.46572	-24.6977	0.59692	-15.4247		0.03984	10.0281	1.06628	-14.2816	1.48488	-27.7075
0.03988	14.5648	0.77004	-25.239				0.1994	-25.051	0.4436	-26.8132	--	--		0.03992	-30.0748	0.03992	-30.0748	0.33836	20.9903	0.46576	-24.2855	0.59696	-15.7136		0.03988	10.1608	1.06632	-14.609	1.48492	-28.8522
0.03992	14.4757	0.77008	-25.2165				0.1996	-25.4572	0.4438	-25.9306	--	--		0.03996	-30.1253	0.03996	-30.1253	0.3384	21.3215	0.4658	-23.8668	0.597	-15.999		0.03992	10.2932	1.06636	-14.935	1.48496	-29.94
0.03996	14.3856	0.77012	-25.1931				0.1998	-25.4635	0.444	-24.9108	--	--		0.04	-30.1726	0.04	-30.1726	0.33844	21.6458	0.46584	-23.4417	0.59704	-16.2808		0.03996	10.4252	1.0664	-15.2596	1.485	-30.9685
0.04	14.2942	0.77016	-25.169				0.2	-25.0764	0.4442	-23.7509	--	--		0.04004	-30.2166	0.04004	-30.2166	0.33848	21.963	0.46588	-23.0106	0.59708	-16.5591		0.04	10.5568	1.06644	-15.5827	1.48504	-31.9356
0.04004	14.2018	0.7702	-25.1441				0.2002	-24.3094	0.4444	-22.4539	--	--		0.04008	-30.2574	0.04008	-30.2574	0.33852	22.2731	0.46592	-22.5735	0.59712	-16.8339		0.04004	10.6881	1.06648	-15.9042	1.48508	-32.8391
0.04008	14.1082	0.77024	-25.1183				0.2004	-23.182	0.4446	-21.0295	--	--		0.04012	-30.295	0.04012	-30.295	0.33856	22.576	0.46596	-22.1308	0.59716	-17.105		0.04008	10.8189	1.06652	-16.2241	1.48512	-33.677
0.04012	14.0136	0.77028	-25.0917				0.2006	-21.7192	0.4448	-19.494	--	--		0.04016	-30.3294	0.04016	-30.3294	0.3386	22.8715	0.466	-21.6825	0.5972	-17.3725		0.04012	10.9494	1.06656	-16.5423	1.48516	-34.4474
0.04016	13.9178	0.77032	-25.0644				0.2008	-19.951	0.445	-17.8698	--	--		0.0402	-30.3606	0.0402	-30.3606	0.33864	23.1595	0.46604	-21.2289	0.59724	-17.6363		0.04016	11.0795	1.0666	-16.8587	1.4852	-35.1484
0.0402	13.8209	0.77036	-25.0362				0.201	-17.9113	0.4452	-16.1832	--	--		0.04024	-30.3886	0.04024	-30.3886	0.33868	23.4399	0.46608	-20.7702	0.59728	-17.8964		0.0402	11.2091	1.06664	-17.1732	1.48524	-35.7782
0.04024	13.7228	0.7704	-25.0071				0.2012	-15.6372	0.4454	-14.4629	--	--		0.04028	-30.4135	0.04028	-30.4135	0.33872	23.7127	0.46612	-20.3065	0.59732	-18.1528		0.04024	11.3384	1.06668	-17.4858	1.48528	-36.3352
0.04028	13.6237	0.77044	-24.9773				0.2014	-13.1676	0.4456	-12.7377	--	--		0.04032	-30.4352	0.04032	-30.4352	0.33876	23.9776	0.46616	-19.8382	0.59736	-18.4056		0.04028	11.4673	1.06672	-17.7965	1.48532	-36.8177
0.04032	13.5235	0.77048	-24.9467				0.2016	-10.5432	0.4458	-11.0336	--	--		0.04036	-30.4538	0.04036	-30.4538	0.3388	24.2347	0.4662	-19.3653	0.5974	-18.6545		0.04032	11.5958	1.06676	-18.1051	1.48536	-37.2244
0.04036	13.4221	0.77052	-24.9152				0.2018	-7.80469	0.446	-9.37207	--	--		0.0404	-30.4693	0.0404	-30.4693	0.33884	24.4838	0.46624	-18.8881	0.59744	-18.8998		0.04036	11.7238	1.0668	-18.4115	1.4854	-37.5537
0.0404	13.3197	0.77056	-24.8829				0.202	-4.99253	0.4462	-7.76819	--	--		0.04044	-30.4818	0.04044	-30.4818	0.33888	24.7248	0.46628	-18.4067	0.59748	-19.1412		0.0404	11.8514	1.06684	-18.7158	1.48544	-37.8045
0.04044	13.2162	0.7706	-24.8498				0.2022	-2.14612	0.4464	-6.22953	--	--		0.04048	-30.4912	0.04048	-30.4912	0.33892	24.9577	0.46632	-17.9215	0.59752	-19.3789		0.04044	11.9786	1.06688	-19.0178	1.48548	-37.9756
0.04048	13.1116	0.77064	-24.8159				0.2024	0.69667	0.4466	-4.75585	--	--		0.04052	-30.4976	0.04052	-30.4976	0.33896	25.1823	0.46636	-17.4324	0.59756	-19.6128		0.04048	12.1054	1.06692	-19.3175	1.48552	-38.066
0.04052	13.0059	0.77068	-24.7811				0.2026	3.49975	0.4468	-3.33961	--	--		0.04056	-30.5009	0.04056	-30.5009	0.339	25.3985	0.4664	-16.9398	0.5976	-19.8429		0.04052	12.2317	1.06696	-19.6148	1.48556	-38.0749
0.04056	12.8991	0.77072	-24.7456				0.2028	6.22901	0.447	-1.96716	--	--		0.0406	-30.5013	0.0406	-30.5013	0.33904	25.6064	0.46644	-16.4439	0.59764	-20.0693		0.04056	12.3576	1.067	-19.9097	1.4856	-38.0014
0.0406	12.7912	0.77076	-24.7092				0.203	8.85219	0.4472	-0.62059	--	--		0.04064	-30.4987	0.04064	-30.4987	0.33908	25.8057	0.46648	-15.9448	0.59768	-20.2918		0.0406	12.483	1.06704	-20.202	1.48564	-37.8451
0.04064	12.6822	0.7708	-24.672				0.2032	11.3387	0.4474	0.72005	--	--		0.04068	-30.4932	0.04068	-30.4932	0.33912	25.9965	0.46652	-15.4427	0.59772	-20.5106		0.04064	12.608	1.06708	-20.4918	1.48568	-37.6054
0.04068	12.5722	0.77084	-24.6339				0.2034	13.6596	0.4476	2.07436	--	--		0.04072	-30.4848	0.04072	-30.4848	0.33916	26.1787	0.46656	-14.9378	0.59776	-20.7255		0.04068	12.7326	1.06712	-20.7789	1.48572	-37.2822
0.04072	12.4611	0.77088	-24.5951				0.2036	15.7868	0.4478	3.45925	--	--		0.04076	-30.4735	0.04076	-30.4735	0.3392	26.3522	0.4666	-14.4303	0.5978	-20.9367		0.04072	12.8567	1.06716	-21.0633	1.48576	-36.8754
0.04076	12.349	0.77092	-24.5554				0.2038	17.6937	0.448	4.88701	--	--		0.0408	-30.4593	0.0408	-30.4593	0.33924	26.5169	0.46664	-13.9204	0.59784	-21.1441		0.04076	12.9803	1.0672	-21.3449	1.4858	-36.385
0.0408	12.2357	0.77096	-24.5149				0.204	19.3541	0.4482	6.36378	--	--		0.04084	-30.4422	0.04084	-30.4422	0.33928	26.6728	0.46668	-13.4083	0.59788	-21.3476		0.0408	13.1035	1.06724	-21.6237	1.48584	-35.8113
0.04084	12.1214	0.771	-24.4736				0.2042	20.7433	0.4484	7.88885	--	--		0.04088	-30.4224	0.04088	-30.4224	0.33932	26.8198	0.46672	-12.8941	0.59792	-21.5474		0.04084	13.2262	1.06728	-21.8997	1.48588	-35.1548
0.04088	12.0061	0.77104	-24.4314				0.2044	21.838	0.4486	9.45446	--	--		0.04092	-30.3997	0.04092	-30.3997	0.33936	26.9579	0.46676	-12.3779	0.59796	-21.7434		0.04088	13.3484	1.06732	-22.1726	1.48592	-34.4162
0.04092	11.8897	0.77108	-24.3884				0.2046	22.6167	0.4488	11.0465	--	--		0.04096	-30.3743	0.04096	-30.3743	0.3394	27.087	0.4668	-11.8601	0.598	-21.9356		0.04092	13.4701	1.06736	-22.4426	1.48596	-33.5965
0.04096	11.7723	0.77112	-24.3447				0.2048	23.061	0.449	12.6457	--	--		0.041	-30.3461	0.041	-30.3461	0.33944	27.2071	0.46684	-11.3408	0.59804	-22.1241		0.04096	13.5914	1.0674	-22.7096	1.486	-32.6967
0.041	11.6538	0.77116	-24.3				0.205	23.1559	0.4492	14.2293	--	--		0.04104	-30.3152	0.04104	-30.3152	0.33948	27.3181	0.46688	-10.82	0.59808	-22.3088		0.041	13.7121	1.06744	-22.9734	1.48604	-31.7181
0.04104	11.5343	0.7712	-24.2546				0.2052	22.8913	0.4494	15.7728	--	--		0.04108	-30.2816	0.04108	-30.2816	0.33952	27.42	0.46692	-10.2981	0.59812	-22.4897		0.04104	13.8324	1.06748	-23.234	1.48608	-30.6624
0.04108	11.4138	0.77124	-24.2083				0.2054	22.2631	0.4496	17.2523	--	--		0.04112	-30.2454	0.04112	-30.2454	0.33956	27.5129	0.46696	-9.77513	0.59816	-22.6669		0.04108	13.9522	1.06752	-23.4915	1.48612	-29.5313
0.04112	11.2922	0.77128	-24.1612				0.2056	21.2735	0.4498	18.646	--	--		0.04116	-30.2065	0.04116	-30.2065	0.3396	27.5965	0.467	-9.25128	0.5982	-22.8404		0.04112	14.0715	1.06756	-23.7457	1.48616	-28.3269
0.04116	11.1696	0.77132	-24.1133				0.2058	19.9322	0.45	19.9356	--	--		0.0412	-30.165	0.0412	-30.165	0.33964	27.671	0.46704	-8.72673	0.59824	-23.0101		0.04116	14.1903	1.0676	-23.9966	1.4862	-27.0513
0.0412	11.046	0.77136	-24.0645				0.206	18.2567	0.4502	21.1077	--	--		0.04124	-30.1208	0.04124	-30.1208	0.33968	27.7362	0.46708	-8.20162	0.59828	-23.1761		0.0412	14.3086	1.06764	-24.2441	1.48624	-25.7072
0.04124	10.9214	0.7714	-24.015				0.2062	16.2719	0.4504	22.1543	--	--		0.04128	-30.0741	0.04128	-30.0741	0.33972	27.7922	0.46712	-7.67611	0.59832	-23.3384		0.04124	14.4263	1.06768	-24.4883	1.48628	-24.2973
0.04128	10.7958	0.77144	-23.9646				0.2064	14.0103	0.4506	23.0722	--	--		0.04132	-30.0249	0.04132	-30.0249	0.33976	27.839	0.46716	-7.15036	0.59836	-23.497		0.04128	14.5435	1.06772	-24.729	1.48632	-22.8244
0.04132	10.6692	0.77148	-23.9134				0.2066	11.5109	0.4508	23.8634	--	--		0.04136	-29.9731	0.04136	-29.9731	0.3398	27.8766	0.4672	-6.62451	0.5984	-23.6519		0.04132	14.6603	1.06776	-24.9662	1.48636	-21.2919
0.04136	10.5415	0.77152	-23.8613				0.2068	8.81802	0.451	24.5335	--	--		0.0414	-29.9189	0.0414	-29.9189	0.33984	27.9049	0.46724	-6.09871	0.59844	-23.8031		0.04136	14.7765	1.0678	-25.1999	1.4864	-19.7031
0.0414	10.4129	0.77156	-23.8085				0.207	5.97999	0.4512	25.0911	--	--		0.04144	-29.8621	0.04144	-29.8621	0.33988	27.9239	0.46728	-5.5731	0.59848	-23.9507		0.0414	14.8921	1.06784	-25.4301	1.48644	-18.0616
0.04144	10.2834	0.7716	-23.7548				0.2072	3.04757	0.4514	25.5463	--	--		0.04148	-29.803	0.04148	-29.803	0.33992	27.9336	0.46732	-5.04783	0.59852	-24.0946		0.04144	15.0073	1.06788	-25.6566	1.48648	-16.3712
0.04148	10.1528	0.77164	-23.7003				0.2074	0.07236	0.4516	25.9095	--	--		0.04152	-29.7414	0.04152	-29.7414	0.33996	27.9341	0.46736	-4.52304	0.59856	-24.2349		0.04148	15.1219	1.06792	-25.8796	1.48652	-14.6361
0.04152	10.0213	0.77168	-23.645				0.2076	-2.89486	0.4518	26.1905	--	--		0.04156	-29.6773	0.04156	-29.6773	0.34	27.9254	0.4674	-3.99886	0.5986	-24.3715		0.04152	15.2359	1.06796	-26.0989	1.48656	-12.8604
0.04156	9.88875	0.77172	-23.5888				0.2078	-5.80539	0.452	26.3973	--	--		0.0416	-29.6109	0.0416	-29.6109	0.34004	27.9074	0.46744	-3.47543	0.59864	-24.5046		0.04156	15.3494	1.068	-26.3145	1.4866	-11.0485
0.0416	9.75528	0.77176	-23.5318				0.208	-8.61381	0.4522	26.5359	--	--		0.04164	-29.5422	0.04164	-29.5422	0.34008	27.8802	0.46748	-2.95288	0.59868	-24.634		0.0416	15.4624	1.06804	-26.5264	1.48664	-9.20496
0.04164	9.62087	0.7718	-23.4741				0.2082	-11.2787	0.4524	26.6098	--	--		0.04168	-29.4711	0.04168	-29.4711	0.34012	27.8438	0.46752	-2.43133	0.59872	-24.7598		0.04164	15.5748	1.06808	-26.7346	1.48668	-7.33452
0.04168	9.4855	0.77184	-23.4155				0.2084	-13.763	0.4526	26.62	--	--		0.04172	-29.3977	0.04172	-29.3977	0.34016	27.7982	0.46756	-1.91092	0.59876	-24.8819		0.04168	15.6867	1.06812	-26.9391	1.48672	-5.44202
0.04172	9.34919	0.77188	-23.3561				0.2086	-16.0342	0.4528	26.5654	--	--		0.04176	-29.322	0.04176	-29.322	0.3402	27.7434	0.4676	-1.39176	0.5988	-25.0005		0.04172	15.7979	1.06816	-27.1397	1.48676	-3.5324
0.04176	9.21195	0.77192	-23.2958				0.2088	-18.0641	0.453	26.443	--	--		0.0418	-29.244	0.0418	-29.244	0.34024	27.6796	0.46764	-0.87399	0.59884	-25.1156		0.04176	15.9087	1.0682	-27.3366	1.4868	-1.61072
0.0418	9.07378	0.77196	-23.2348				0.209	-19.8283	0.4532	26.2483	--	--		0.04184	-29.1638	0.04184	-29.1638	0.34028	27.6066	0.46768	-0.3577	0.59888	-25.227		0.0418	16.0188	1.06824	-27.5296	1.48684	0.31787
0.04184	8.93469	0.772	-23.1729				0.2092	-21.3058	0.4534	25.9761	--	--		0.04188	-29.0814	0.04188	-29.0814	0.34032	27.5246	0.46772	0.15697	0.59892	-25.3349		0.04184	16.1284	1.06828	-27.7189	1.48688	2.24817
0.04188	8.79469	0.77204	-23.1103				0.2094	-22.4784	0.4536	25.6209	--	--		0.04192	-28.9967	0.04192	-28.9967	0.34036	27.4335	0.46776	0.66991	0.59896	-25.4392		0.04188	16.2374	1.06832	-27.9043	1.48692	4.17493
0.04192	8.65377	0.77208	-23.0468				0.2096	-23.3305	0.4538	25.1773	--	--		0.04196	-28.9099	0.04196	-28.9099	0.3404	27.3335	0.4678	1.18102	0.599	-25.5399		0.04192	16.3458	1.06836	-28.0858	1.48696	6.09288
0.04196	8.51196	0.77212	-22.9825				0.2098	-23.8488	0.454	24.6405	--	--		0.042	-28.8209	0.042	-28.8209	0.34044	27.2246	0.46784	1.69018	0.59904	-25.6371		0.04196	16.4537	1.0684	-28.2635	1.487	7.99675
0.042	8.36925	0.77216	-22.9174				0.21	-24.0225	0.4542	24.0067	--	--		0.04204	-28.7297	0.04204	-28.7297	0.34048	27.1068	0.46788	2.19729	0.59908	-25.7307		0.042	16.5609	1.06844	-28.4373	1.48704	9.88126
0.04204	8.22566	0.7722	-22.8515				0.2102	-23.8437	0.4544	23.2732	--	--		0.04208	-28.6364	0.04208	-28.6364	0.34052	26.9802	0.46792	2.70224	0.59912	-25.8208		0.04204	16.6676	1.06848	-28.6073	1.48708	11.7412
0.04208	8.08118	0.77224	-22.7848				0.2104	-23.3078	0.4546	22.4385	--	--		0.04212	-28.541	0.04212	-28.541	0.34056	26.8448	0.46796	3.20493	0.59916	-25.9073		0.04208	16.7736	1.06852	-28.7734	1.48712	13.5714
0.04212	7.93584	0.77228	-22.7173				0.2106	-22.4147	0.4548	21.5032	--	--		0.04216	-28.4435	0.04216	-28.4435	0.3406	26.7007	0.468	3.70526	0.5992	-25.9902		0.04212	16.8791	1.06856	-28.9357	1.48716	15.3668
0.04216	7.78963	0.77232	-22.6489				0.2108	-21.1694	0.455	20.469	--	--		0.0422	-28.3439	0.0422	-28.3439	0.34064	26.548	0.46804	4.20314	0.59924	-26.0696		0.04216	16.984	1.0686	-29.094	1.4872	17.1224
0.0422	7.64256	0.77236	-22.5798				0.211	-19.5833	0.4552	19.3398	--	--		0.04224	-28.2422	0.04224	-28.2422	0.34068	26.3867	0.46808	4.69846	0.59928	-26.1455		0.0422	17.0882	1.06864	-29.2486	1.48724	18.8333
0.04224	7.49464	0.7724	-22.5099				0.2112	-17.6745	0.4554	18.1212	--	--		0.04228	-28.1385	0.04228	-28.1385	0.34072	26.2169	0.46812	5.19114	0.59932	-26.2177		0.04224	17.1918	1.06868	-29.3992	1.48728	20.4947
0.04228	7.34589	0.77244	-22.4392				0.2114	-15.4686	0.4556	16.8207	--	--		0.04232	-28.0327	0.04232	-28.0327	0.34076	26.0387	0.46816	5.68107	0.59936	-26.2864		0.04228	17.2949	1.06872	-29.546	1.48732	22.1021
0.04232	7.1963	0.77248	-22.3677				0.2116	-12.9987	0.4558	15.4472	--	--		0.04236	-27.9249	0.04236	-27.9249	0.3408	25.8522	0.4682	6.16818	0.5994	-26.3516		0.04232	17.3973	1.06876	-29.689	1.48736	23.6511
0.04236	7.04588	0.77252	-22.2954				0.2118	-10.3051	0.456	14.0116	--	--		0.0424	-27.8151	0.0424	-27.8151	0.34084	25.6573	0.46824	6.65237	0.59944	-26.4131		0.04236	17.4991	1.0688	-29.8282	1.4874	25.1374
0.0424	6.89465	0.77256	-22.2223				0.212	-7.43441	0.4562	12.5254	--	--		0.04244	-27.7034	0.04244	-27.7034	0.34088	25.4543	0.46828	7.13355	0.59948	-26.4711		0.0424	17.6002	1.06884	-29.9635	1.48744	26.5569
0.04244	6.74261	0.7726	-22.1484				0.2122	-4.43838	0.4564	11.0012	--	--		0.04248	-27.5896	0.04248	-27.5896	0.34092	25.2431	0.46832	7.61164	0.59952	-26.5254		0.04244	17.7008	1.06888	-30.0951	1.48748	27.9059
0.04248	6.58977	0.77264	-22.0737				0.2124	-1.37226	0.4566	9.45154	--	--		0.04252	-27.4738	0.04252	-27.4738	0.34096	25.024	0.46836	8.08656	0.59956	-26.5761		0.04248	17.8007	1.06892	-30.2229	1.48752	29.1807
0.04252	6.43614	0.77268	-21.9982				0.2126	1.7071	0.4568	7.88873	--	--		0.04256	-27.3561	0.04256	-27.3561	0.341	24.7969	0.4684	8.55823	0.5996	-26.6233		0.04252	17.9	1.06896	-30.3469	1.48756	30.378
0.04256	6.28173	0.77272	-21.922				0.2128	4.74326	0.457	6.32395	--	--		0.0426	-27.2365	0.0426	-27.2365	0.34104	24.5619	0.46844	9.02655	0.59964	-26.6667		0.04256	17.9986	1.069	-30.4672	1.4876	31.4947
0.0426	6.12654	0.77276	-21.8449				0.213	7.6822	0.4572	4.7669	--	--		0.04264	-27.1149	0.04264	-27.1149	0.34108	24.3193	0.46848	9.49146	0.59968	-26.7066		0.0426	18.0966	1.06904	-30.5837	1.48764	32.5279
0.04264	5.97058	0.7728	-21.7671				0.2132	10.4741	0.4574	3.22529	--	--		0.04268	-26.9913	0.04268	-26.9913	0.34112	24.0689	0.46852	9.95288	0.59972	-26.7427		0.04264	18.1939	1.06908	-30.6966	1.48768	33.4749
0.04268	5.81387	0.77284	-21.6885				0.2134	13.0746	0.4576	1.70463	--	--		0.04272	-26.8659	0.04272	-26.8659	0.34116	23.8111	0.46856	10.4107	0.59976	-26.7752		0.04268	18.2906	1.06912	-30.8058	1.48772	34.3336
0.04272	5.65641	0.77288	-21.6091				0.2136	15.4463	0.4578	0.20814	--	--		0.04276	-26.7385	0.04276	-26.7385	0.3412	23.5458	0.4686	10.8649	0.5998	-26.804		0.04272	18.3867	1.06916	-30.9113	1.48776	35.1018
0.04276	5.49822	0.77292	-21.529				0.2138	17.5588	0.458	-1.26312	--	--		0.0428	-26.6092	0.0428	-26.6092	0.34124	23.2731	0.46864	11.3154	0.59984	-26.829		0.04276	18.4821	1.0692	-31.0133	1.4878	35.7777
0.0428	5.33929	0.77296	-21.4481				0.214	19.389	0.4582	-2.70986	--	--		0.04284	-26.478	0.04284	-26.478	0.34128	22.9932	0.46868	11.7621	0.59988	-26.8503		0.0428	18.5768	1.06924	-31.1116	1.48784	36.3599
0.04284	5.17965	0.773	-21.3664				0.2142	20.9202	0.4584	-4.13406	--	--		0.04288	-26.345	0.04288	-26.345	0.34132	22.7062	0.46872	12.2049	0.59992	-26.8679		0.04284	18.6709	1.06928	-31.2064	1.48788	36.8471
0.04288	5.01929	0.77304	-21.2839				0.2144	22.1418	0.4586	-5.53836	--	--		0.04292	-26.21	0.04292	-26.21	0.34136	22.4121	0.46876	12.6438	0.59996	-26.8816		0.04288	18.7643	1.06932	-31.2977	1.48792	37.2384
0.04292	4.85823	0.77308	-21.2007				0.2146	23.048	0.4588	-6.92534	--	--		0.04296	-26.0732	0.04296	-26.0732	0.3414	22.1112	0.4688	13.0786	0.6	-26.8916		0.04292	18.857	1.06936	-31.3855	1.48796	37.5332
0.04296	4.69649	0.77312	-21.1167				0.2148	23.6361	0.459	-8.29691	--	--		0.043	-25.9344	0.043	-25.9344	0.34144	21.8035	0.46884	13.5094	0.60004	-26.8977		0.04296	18.9491	1.0694	-31.4698	1.488	37.731
0.043	4.53406	0.77316	-21.032				0.215	23.9059	0.4592	-9.65376	--	--		0.04304	-25.7938	0.04304	-25.7938	0.34148	21.4891	0.46888	13.9361	0.60008	-26.9		0.043	19.0405	1.06944	-31.5507	1.48804	37.8318
0.04304	4.37096	0.7732	-20.9465				0.2152	23.8587	0.4594	-10.995	--	--		0.04308	-25.6514	0.04308	-25.6514	0.34152	21.1681	0.46892	14.3585	0.60012	-26.8985		0.04304	19.1312	1.06948	-31.6282	1.48808	37.8357
0.04308	4.20719	0.77324	-20.8602				0.2154	23.4962	0.4596	-12.3181	--	--		0.04312	-25.507	0.04312	-25.507	0.34156	20.8407	0.46896	14.7767	0.60016	-26.893		0.04308	19.2212	1.06952	-31.7023	1.48812	37.7432
0.04312	4.04278	0.77328	-20.7732				0.2156	22.8206	0.4598	-13.6187	--	--		0.04316	-25.3608	0.04316	-25.3608	0.3416	20.507	0.469	15.1905	0.6002	-26.8835		0.04312	19.3105	1.06956	-31.7732	1.48816	37.5549
0.04316	3.87773	0.77332	-20.6855				0.2158	21.8349	0.46	-14.8913	--	--		0.0432	-25.2127	0.0432	-25.2127	0.34164	20.1671	0.46904	15.5999	0.60024	-26.8702		0.04316	19.3992	1.0696	-31.8407	1.4882	37.2717
0.0432	3.71204	0.77336	-20.597				0.216	20.5434	0.4602	-16.1292	--	--		0.04324	-25.0628	0.04324	-25.0628	0.34168	19.8212	0.46908	16.0048	0.60028	-26.8528		0.0432	19.4872	1.06964	-31.905	1.48824	36.8949
0.04324	3.54574	0.7734	-20.5077				0.2162	18.9525	0.4604	-17.3254	--	--		0.04328	-24.911	0.04328	-24.911	0.34172	19.4693	0.46912	16.4052	0.60032	-26.8314		0.04324	19.5745	1.06968	-31.9661	1.48828	36.4258
0.04328	3.37882	0.77344	-20.4178				0.2164	17.0723	0.4606	-18.4731	--	--		0.04332	-24.7573	0.04332	-24.7573	0.34176	19.1116	0.46916	16.801	0.60036	-26.806		0.04328	19.6611	1.06972	-32.024	1.48832	35.866
0.04332	3.21131	0.77348	-20.327				0.2166	14.9176	0.4608	-19.5659	--	--		0.04336	-24.6018	0.04336	-24.6018	0.3418	18.7481	0.4692	17.1921	0.6004	-26.7766		0.04332	19.7469	1.06976	-32.0788	1.48836	35.2175
0.04336	3.04321	0.77352	-20.2356				0.2168	12.5091	0.461	-20.5986	--	--		0.0434	-24.4444	0.0434	-24.4444	0.34184	18.3792	0.46924	17.5785	0.60044	-26.743		0.04336	19.8321	1.0698	-32.1305	1.4884	34.4822
0.0434	2.87453	0.77356	-20.1434				0.217	9.87414	0.4612	-21.5671	--	--		0.04344	-24.2852	0.04344	-24.2852	0.34188	18.0048	0.46928	17.9601	0.60048	-26.7053		0.0434	19.9166	1.06984	-32.1791	1.48844	33.6625
0.04344	2.70529	0.7736	-20.0505				0.2172	7.04758	0.4614	-22.4684	--	--		0.04348	-24.124	0.04348	-24.124	0.34192	17.6251	0.46932	18.3368	0.60052	-26.6634		0.04344	20.0004	1.06988	-32.2247	1.48848	32.7607
0.04348	2.53549	0.77364	-19.9569				0.2174	4.07133	0.4616	-23.3008	--	--		0.04352	-23.961	0.04352	-23.961	0.34196	17.2403	0.46936	18.7087	0.60056	-26.6173		0.04348	20.0835	1.06992	-32.2674	1.48852	31.7795
0.04352	2.36514	0.77368	-19.8625				0.2176	0.99397	0.4618	-24.0629	--	--		0.04356	-23.7962	0.04356	-23.7962	0.342	16.8504	0.4694	19.0755	0.6006	-26.5671		0.04352	20.1658	1.06996	-32.307	1.48856	30.7217
0.04356	2.19426	0.77372	-19.7675				0.2178	-2.13049	0.462	-24.7539	--	--		0.0436	-23.6294	0.0436	-23.6294	0.34204	16.4557	0.46944	19.4373	0.60064	-26.5126		0.04356	20.2475	1.07	-32.3438	1.4886	29.5901
0.0436	2.02287	0.77376	-19.6717				0.218	-5.24423	0.4622	-25.373	--	--		0.04364	-23.4608	0.04364	-23.4608	0.34208	16.0561	0.46948	19.7941	0.60068	-26.4537		0.0436	20.3284	1.07004	-32.3777	1.48864	28.388
0.04364	1.85096	0.7738	-19.5752				0.2182	-8.28767	0.4624	-25.9188	--	--		0.04368	-23.2902	0.04368	-23.2902	0.34212	15.652	0.46952	20.1456	0.60072	-26.3906		0.04364	20.4086	1.07008	-32.4088	1.48868	27.1185
0.04368	1.67855	0.77384	-19.478				0.2184	-11.2016	0.4626	-26.3894	--	--		0.04372	-23.1178	0.04372	-23.1178	0.34216	15.2434	0.46956	20.492	0.60076	-26.3232		0.04368	20.4881	1.07012	-32.4371	1.48872	25.7851
0.04372	1.50566	0.77388	-19.3801				0.2186	-13.9298	0.4628	-26.7823	--	--		0.04376	-22.9435	0.04376	-22.9435	0.3422	14.8304	0.4696	20.8331	0.6008	-26.2513		0.04372	20.5669	1.07016	-32.4626	1.48876	24.3911
0.04376	1.33229	0.77392	-19.2815				0.2188	-16.4204	0.463	-27.0945	--	--		0.0438	-22.7673	0.0438	-22.7673	0.34224	14.4133	0.46964	21.1688	0.60084	-26.1751		0.04376	20.6449	1.0702	-32.4853	1.4888	22.9402
0.0438	1.15846	0.77396	-19.1822				0.219	-18.6286	0.4632	-27.3229	--	--		0.04384	-22.5892	0.04384	-22.5892	0.34228	13.992	0.46968	21.4992	0.60088	-26.0945		0.0438	20.7222	1.07024	-32.5054	1.48884	21.4361
0.04384	0.98418	0.774	-19.0822				0.2192	-20.5175	0.4634	-27.4649	--	--		0.04388	-22.4092	0.04388	-22.4092	0.34232	13.5668	0.46972	21.8242	0.60092	-26.0094		0.04384	20.7988	1.07028	-32.5229	1.48888	19.8826
0.04388	0.80946	0.77404	-18.9815				0.2194	-22.0586	0.4636	-27.5188	--	--		0.04392	-22.2272	0.04392	-22.2272	0.34236	13.1379	0.46976	22.1436	0.60096	-25.9198		0.04388	20.8746	1.07032	-32.5377	1.48892	18.2835
0.04392	0.63432	0.77408	-18.8802				0.2196	-23.233	0.4638	-27.4842	--	--		0.04396	-22.0434	0.04396	-22.0434	0.3424	12.7052	0.4698	22.4575	0.601	-25.8257		0.04392	20.9497	1.07036	-32.5498	1.48896	16.6428
0.04396	0.45876	0.77412	-18.7781				0.2198	-24.03	0.464	-27.3626	--	--		0.044	-21.8576	0.044	-21.8576	0.34244	12.2691	0.46984	22.7657	0.60104	-25.7271		0.04396	21.0241	1.0704	-32.5595	1.489	14.9646
0.044	0.2828	0.77416	-18.6754				0.22	-24.4471	0.4642	-27.1573	--	--		0.04404	-21.6698	0.04404	-21.6698	0.34248	11.8296	0.46988	23.0683	0.60108	-25.6239		0.044	21.0977	1.07044	-32.5666	1.48904	13.2528
0.04404	0.10645	0.7742	-18.572				0.2202	-24.4886	0.4644	-26.8735	--	--		0.04408	-21.4801	0.04408	-21.4801	0.34252	11.3869	0.46992	23.3652	0.60112	-25.5161		0.04404	21.1705	1.07048	-32.5711	1.48908	11.5117
0.04408	-0.07027	0.77424	-18.4679				0.2204	-24.1643	0.4646	-26.5177	--	--		0.04412	-21.2885	0.04412	-21.2885	0.34256	10.9411	0.46996	23.6563	0.60116	-25.4037		0.04408	21.2427	1.07052	-32.5732	1.48912	9.74536
0.04412	-0.24736	0.77428	-18.3632				0.2206	-23.4884	0.4648	-26.0974	--	--		0.04416	-21.0949	0.04416	-21.0949	0.3426	10.4923	0.47	23.9416	0.6012	-25.2868		0.04412	21.3141	1.07056	-32.5728	1.48916	7.95805
0.04416	-0.4248	0.77432	-18.2578				0.2208	-22.4781	0.465	-25.6198	--	--		0.0442	-20.8993	0.0442	-20.8993	0.34264	10.0407	0.47004	24.221	0.60124	-25.1651		0.04416	21.3847	1.0706	-32.57	1.4892	6.15399
0.0442	-0.60257	0.77436	-18.1517				0.221	-21.1528	0.4652	-25.0913	--	--		0.04424	-20.7018	0.04424	-20.7018	0.34268	9.58647	0.47008	24.4945	0.60128	-25.0388		0.0442	21.4546	1.07064	-32.5647	1.48924	4.33744
0.04424	-0.78067	0.7744	-18.045				0.2212	-19.5333	0.4654	-24.5162	--	--		0.04428	-20.5022	0.04428	-20.5022	0.34272	9.1297	0.47012	24.7619	0.60132	-24.9077		0.04424	21.5237	1.07068	-32.5571	1.48928	2.51267
0.04428	-0.95908	0.77444	-17.9377				0.2214	-17.642	0.4656	-23.8964	--	--		0.04432	-20.3007	0.04432	-20.3007	0.34276	8.67054	0.47016	25.0234	0.60136	-24.772		0.04428	21.5921	1.07072	-32.547	1.48932	0.68394
0.04432	-1.13779	0.77448	-17.8297				0.2216	-15.5024	0.4658	-23.2306	--	--		0.04436	-20.0972	0.04436	-20.0972	0.3428	8.20914	0.4702	25.2787	0.6014	-24.6316		0.04432	21.6597	1.07076	-32.5346	1.48936	-1.14446
0.04436	-1.31679	0.77452	-17.7211				0.2218	-13.1397	0.466	-22.5141	--	--		0.0444	-19.8916	0.0444	-19.8916	0.34284	7.74563	0.47024	25.5279	0.60144	-24.4864		0.04436	21.7265	1.0708	-32.5199	1.4894	-2.96827
0.0444	-1.49605	0.77456	-17.6118				0.222	-10.5817	0.4662	-21.7396	--	--		0.04444	-19.6841	0.04444	-19.6841	0.34288	7.28017	0.47028	25.7709	0.60148	-24.3364		0.0444	21.7926	1.07084	-32.5028	1.48944	-4.78325
0.04444	-1.67557	0.7746	-17.5019				0.2222	-7.8585	0.4664	-20.8975	--	--		0.04448	-19.4745	0.04448	-19.4745	0.34292	6.81288	0.47032	26.0077	0.60152	-24.1818		0.04444	21.8579	1.07088	-32.4834	1.48948	-6.58518
0.04448	-1.85534	0.77464	-17.3913				0.2224	-5.0039	0.4666	-19.9771	--	--		0.04452	-19.2629	0.04452	-19.2629	0.34296	6.3439	0.47036	26.2383	0.60156	-24.0223		0.04448	21.9225	1.07092	-32.4617	1.48952	-8.36987
0.04452	-2.03533	0.77468	-17.2802				0.2226	-2.05505	0.4668	-18.968	--	--		0.04456	-19.0493	0.04456	-19.0493	0.343	5.87339	0.4704	26.4624	0.6016	-23.858		0.04452	21.9862	1.07096	-32.4376	1.48956	-10.1332
0.04456	-2.21554	0.77472	-17.1684				0.2228	0.94733	0.467	-17.8617	--	--		0.0446	-18.8336	0.0446	-18.8336	0.34304	5.40147	0.47044	26.6802	0.60164	-23.689		0.04456	22.0492	1.071	-32.4113	1.4896	-11.871
0.0446	-2.39595	0.77476	-17.056				0.223	3.95936	0.4672	-16.6527	--	--		0.04464	-18.6158	0.04464	-18.6158	0.34308	4.92829	0.47048	26.8916	0.60168	-23.5152		0.0446	22.1115	1.07104	-32.3826	1.48964	-13.5793
0.04464	-2.57655	0.7748	-16.943				0.2232	6.93468	0.4674	-15.34	--	--		0.04468	-18.396	0.04468	-18.396	0.34312	4.45398	0.47052	27.0965	0.60172	-23.3366		0.04464	22.173	1.07108	-32.3517	1.48968	-15.2541
0.04468	-2.75733	0.77484	-16.8294				0.2234	9.82553	0.4676	-13.9278	--	--		0.04472	-18.1741	0.04472	-18.1741	0.34316	3.97869	0.47056	27.2949	0.60176	-23.1532		0.04468	22.2336	1.07112	-32.3184	1.48972	-16.8915
0.04472	-2.93826	0.77488	-16.7152				0.2236	12.584	0.4678	-12.4255	--	--		0.04476	-17.9501	0.04476	-17.9501	0.3432	3.50255	0.4706	27.4868	0.6018	-22.965		0.04472	22.2935	1.07116	-32.2829	1.48976	-18.4877
0.04476	-3.11934	0.77492	-16.6004				0.2238	15.1632	0.468	-10.8478	--	--		0.0448	-17.7241	0.0448	-17.7241	0.34324	3.0257	0.47064	27.672	0.60184	-22.7721		0.04476	22.3527	1.0712	-32.245	1.4898	-20.0389
0.0448	-3.30055	0.77496	-16.485				0.224	17.519	0.4682	-9.21388	--	--		0.04484	-17.496	0.04484	-17.496	0.34328	2.54827	0.47068	27.8507	0.60188	-22.5743		0.0448	22.411	1.07124	-32.2049	1.48984	-21.5415
0.04484	-3.48188	0.775	-16.369				0.2242	19.6109	0.4684	-7.5457	--	--		0.04488	-17.2657	0.04488	-17.2657	0.34332	2.07041	0.47072	28.0226	0.60192	-22.3718		0.04484	22.4686	1.07128	-32.1624	1.48988	-22.9919
0.04488	-3.6633	0.77504	-16.2525				0.2244	21.4034	0.4686	-5.86664	--	--		0.04492	-17.0334	0.04492	-17.0334	0.34336	1.59225	0.47076	28.1879	0.60196	-22.1645		0.04488	22.5254	1.07132	-32.1176	1.48992	-24.3868
0.04492	-3.84482	0.77508	-16.1353				0.2246	22.8662	0.4688	-4.19953	--	--		0.04496	-16.7989	0.04496	-16.7989	0.3434	1.11393	0.4708	28.3464	0.602	-21.9525		0.04492	22.5814	1.07136	-32.0704	1.48996	-25.7229
0.04496	-4.0264	0.77512	-16.0176				0.2248	23.9753	0.469	-2.56477	--	--		0.045	-16.5624	0.045	-16.5624	0.34344	0.63558	0.47084	28.4981	0.60204	-21.7357		0.04496	22.6366	1.0714	-32.0209	1.49	-26.9969
0.045	-4.20804	0.77516	-15.8993				0.225	24.7125	0.4692	-0.97877	--	--		0.04504	-16.3237	0.04504	-16.3237	0.34348	0.15734	0.47088	28.643	0.60208	-21.5142		0.045	22.691	1.07144	-31.969	1.49004	-28.2058
0.04504	-4.38973	0.7752	-15.7805				0.2252	25.0655	0.4694	0.54732	--	--		0.04508	-16.0829	0.04508	-16.0829	0.34352	-0.32066	0.47092	28.781	0.60212	-21.288		0.04504	22.7447	1.07148	-31.9147	1.49008	-29.3467
0.04508	-4.57144	0.77524	-15.6611				0.2254	25.0275	0.4696	2.00819	--	--		0.04512	-15.84	0.04512	-15.84	0.34356	-0.79829	0.47096	28.9122	0.60216	-21.0572		0.04508	22.7975	1.07152	-31.858	1.49012	-30.4169
0.04512	-4.75316	0.77528	-15.5412				0.2256	24.5969	0.4698	3.40447	--	--		0.04516	-15.5949	0.04516	-15.5949	0.3436	-1.27541	0.471	29.0364	0.6022	-20.8217		0.04512	22.8496	1.07156	-31.7989	1.49016	-31.4137
0.04516	-4.93488	0.77532	-15.4207				0.2258	23.7769	0.47	4.74206	--	--		0.0452	-15.3477	0.0452	-15.3477	0.34364	-1.75188	0.47104	29.1537	0.60224	-20.5815		0.04516	22.9008	1.0716	-31.7373	1.4902	-32.3347
0.0452	-5.11658	0.77536	-15.2996				0.226	22.5751	0.4702	6.031	--	--		0.04524	-15.0984	0.04524	-15.0984	0.34368	-2.22758	0.47108	29.264	0.60228	-20.3368		0.0452	22.9513	1.07164	-31.6733	1.49024	-33.1778
0.04524	-5.29825	0.7754	-15.178				0.2262	21.0036	0.4704	7.28383	--	--		0.04528	-14.847	0.04528	-14.847	0.34372	-2.70238	0.47112	29.3673	0.60232	-20.0875		0.04524	23.0009	1.07168	-31.6067	1.49028	-33.9406
0.04528	-5.47986	0.77544	-15.0559				0.2264	19.0794	0.4706	8.5138	--	--		0.04532	-14.5934	0.04532	-14.5934	0.34376	-3.17614	0.47116	29.4636	0.60236	-19.8336		0.04528	23.0498	1.07172	-31.5376	1.49032	-34.6214
0.04532	-5.66141	0.77548	-14.9333				0.2266	16.8243	0.4708	9.7329	--	--		0.04536	-14.3377	0.04536	-14.3377	0.3438	-3.64874	0.4712	29.5528	0.6024	-19.5753		0.04532	23.0979	1.07176	-31.4659	1.49036	-35.2185
0.04536	-5.84288	0.77552	-14.8101				0.2268	14.266	0.471	10.9503	--	--		0.0454	-14.0798	0.0454	-14.0798	0.34384	-4.12003	0.47124	29.6349	0.60244	-19.3125		0.04536	23.1451	1.0718	-31.3916	1.4904	-35.7302
0.0454	-6.02426	0.77556	-14.6864				0.227	11.4379	0.4712	12.1708	--	--		0.04544	-13.8199	0.04544	-13.8199	0.34388	-4.5899	0.47128	29.7099	0.60248	-19.0452		0.0454	23.1916	1.07184	-31.3147	1.49044	-36.1553
0.04544	-6.20552	0.7756	-14.5623				0.2272	8.38031	0.4714	13.3943	--	--		0.04548	-13.5577	0.04548	-13.5577	0.34392	-5.05822	0.47132	29.7778	0.60252	-18.7736		0.04544	23.2372	1.07188	-31.2352	1.49048	-36.4925
0.04548	-6.38665	0.77564	-14.4376				0.2274	5.14004	0.4716	14.6157	--	--		0.04552	-13.2935	0.04552	-13.2935	0.34396	-5.52485	0.47136	29.8386	0.60256	-18.4977		0.04548	23.2821	1.07192	-31.1529	1.49052	-36.741
0.04552	-6.56763	0.77568	-14.3124				0.2276	1.77057	0.4718	15.8248	--	--		0.04556	-13.0271	0.04556	-13.0271	0.344	-5.98968	0.4714	29.8922	0.6026	-18.2175		0.04552	23.3262	1.07196	-31.0678	1.49056	-36.9
0.04556	-6.74846	0.77572	-14.1867				0.2278	-1.66867	0.472	17.008	--	--		0.0456	-12.7586	0.0456	-12.7586	0.34404	-6.45257	0.47144	29.9386	0.60264	-17.933		0.04556	23.3694	1.072	-30.98	1.4906	-36.969
0.0456	-6.92911	0.77576	-14.0605				0.228	-5.11335	0.4722	18.1492	--	--		0.04564	-12.488	0.04564	-12.488	0.34408	-6.91339	0.47148	29.9778	0.60268	-17.6443		0.0456	23.4119	1.07204	-30.8894	1.49064	-36.9476
0.04564	-7.10956	0.7758	-13.9338				0.2282	-8.49583	0.4724	19.2316	--	--		0.04568	-12.2153	0.04568	-12.2153	0.34412	-7.37203	0.47152	30.0098	0.60272	-17.3515		0.04564	23.4535	1.07208	-30.7958	1.49068	-36.8357
0.04568	-7.28981	0.77584	-13.8067				0.2284	-11.7472	0.4726	20.2398	--	--		0.04572	-11.9405	0.04572	-11.9405	0.34416	-7.82836	0.47156	30.0346	0.60276	-17.0547		0.04568	23.4943	1.07212	-30.6994	1.49072	-36.6334
0.04572	-7.46983	0.77588	-13.679				0.2286	-14.7993	0.4728	21.1608	--	--		0.04576	-11.6636	0.04576	-11.6636	0.3442	-8.28225	0.4716	30.0522	0.6028	-16.7538		0.04572	23.5343	1.07216	-30.6	1.49076	-36.3411
0.04576	-7.64961	0.77592	-13.5509				0.2288	-17.5876	0.473	21.9855	--	--		0.0458	-11.3846	0.0458	-11.3846	0.34424	-8.73358	0.47164	30.0625	0.60284	-16.4489		0.04576	23.5736	1.0722	-30.4976	1.4908	-35.9592
0.0458	-7.82913	0.77596	-13.4224				0.229	-20.053	0.4732	22.7094	--	--		0.04584	-11.1035	0.04584	-11.1035	0.34428	-9.18223	0.47168	30.0655	0.60288	-16.1402		0.0458	23.6119	1.07224	-30.3922	1.49084	-35.4885
0.04584	-8.00837	0.776	-13.2934				0.2292	-22.1446	0.4734	23.333	--	--		0.04588	-10.8203	0.04588	-10.8203	0.34432	-9.62808	0.47172	30.0613	0.60292	-15.8276		0.04584	23.6495	1.07228	-30.2836	1.49088	-34.9299
0.04588	-8.18733	0.77604	-13.1639				0.2294	-23.8207	0.4736	23.8609	--	--		0.04592	-10.5351	0.04592	-10.5351	0.34436	-10.071	0.47176	30.0498	0.60296	-15.5113		0.04588	23.6863	1.07232	-30.1719	1.49092	-34.2845
0.04592	-8.36597	0.77608	-13.034				0.2296	-25.0504	0.4738	24.3017	--	--		0.04596	-10.2479	0.04596	-10.2479	0.3444	-10.5109	0.4718	30.0311	0.603	-15.1912		0.04592	23.7223	1.07236	-30.0571	1.49096	-33.5539
0.04596	-8.54429	0.77612	-12.9036				0.2298	-25.8142	0.474	24.6661	--	--		0.046	-9.9586	0.046	-9.9586	0.34444	-10.9476	0.47184	30.0051	0.60304	-14.8676		0.04596	23.7574	1.0724	-29.9389	1.491	-32.7394
0.046	-8.72227	0.77616	-12.7728				0.23	-26.1038	0.4742	24.9656	--	--		0.04604	-9.66731	0.04604	-9.66731	0.34448	-11.381	0.47188	29.9718	0.60308	-14.5404		0.046	23.7917	1.07244	-29.8175	1.49104	-31.843
0.04604	-8.89988	0.7762	-12.6416				0.2302	-25.9215	0.4744	25.2112	--	--		0.04608	-9.37402	0.04608	-9.37402	0.34452	-11.811	0.47192	29.9312	0.60312	-14.2097		0.04604	23.8253	1.07248	-29.6928	1.49108	-30.8665
0.04608	-9.07713	0.77624	-12.5099				0.2304	-25.2789	0.4746	25.4122	--	--		0.04612	-9.07874	0.04612	-9.07874	0.34456	-12.2375	0.47196	29.8833	0.60316	-13.8756		0.04608	23.8579	1.07252	-29.5647	1.49112	-29.8122
0.04612	-9.25397	0.77628	-12.3779				0.2306	-24.1961	0.4748	25.5746	--	--		0.04616	-8.7815	0.04616	-8.7815	0.3446	-12.6604	0.472	29.8282	0.6032	-13.5382		0.04612	23.8898	1.07256	-29.4331	1.49116	-28.6825
0.04616	-9.43041	0.77632	-12.2454				0.2308	-22.6994	0.475	25.7011	--	--		0.0462	-8.48231	0.0462	-8.48231	0.34464	-13.0795	0.47204	29.7658	0.60324	-13.1975		0.04616	23.9209	1.0726	-29.298	1.4912	-27.4799
0.0462	-9.60643	0.77636	-12.1125				0.231	-20.8204	0.4752	25.7907	--	--		0.04624	-8.1812	0.04624	-8.1812	0.34468	-13.4947	0.47208	29.6961	0.60328	-12.8537		0.0462	23.9511	1.07264	-29.1594	1.49124	-26.2072
0.04624	-9.78199	0.7764	-11.9792				0.2312	-18.5942	0.4754	25.8393	--	--		0.04628	-7.87818	0.04628	-7.87818	0.34472	-13.906	0.47212	29.6192	0.60332	-12.5069		0.04624	23.9806	1.07268	-29.0172	1.49128	-24.8673
0.04628	-9.9571	0.77644	-11.8455				0.2314	-16.0591	0.4756	25.84	--	--		0.04632	-7.57327	0.04632	-7.57327	0.34476	-14.3131	0.47216	29.535	0.60336	-12.157		0.04628	24.0092	1.07272	-28.8714	1.49132	-23.4634
0.04632	-10.1317	0.77648	-11.7114				0.2316	-13.2555	0.4758	25.7847	--	--		0.04636	-7.2665	0.04636	-7.2665	0.3448	-14.7161	0.4722	29.4436	0.6034	-11.8042		0.04632	24.037	1.07276	-28.7218	1.49136	-21.9987
0.04636	-10.3059	0.77652	-11.577				0.2318	-10.2259	0.476	25.6649	--	--		0.0464	-6.95789	0.0464	-6.95789	0.34484	-15.1147	0.47224	29.3449	0.60344	-11.4487		0.04636	24.064	1.0728	-28.5686	1.4914	-20.4768
0.0464	-10.4795	0.77656	-11.4421				0.232	-7.01513	0.4762	25.4729	--	--		0.04644	-6.64747	0.04644	-6.64747	0.34488	-15.5089	0.47228	29.239	0.60348	-11.0903		0.0464	24.0901	1.07284	-28.4115	1.49144	-18.9013
0.04644	-10.6526	0.7766	-11.3069				0.2322	-3.67037	0.4764	25.2033	--	--		0.04648	-6.33527	0.04648	-6.33527	0.34492	-15.8985	0.47232	29.126	0.60352	-10.7294		0.04644	24.1155	1.07288	-28.2507	1.49148	-17.2759
0.04648	-10.8251	0.77664	-11.1713				0.2324	-0.24192	0.4766	24.853	--	--		0.04652	-6.02131	0.04652	-6.02131	0.34496	-16.2835	0.47236	29.0057	0.60356	-10.3659		0.04648	24.14	1.07292	-28.0859	1.49152	-15.6046
0.04652	-10.9971	0.77668	-11.0353				0.2326	3.21678	0.4768	24.4221	--	--		0.04656	-5.70562	0.04656	-5.70562	0.345	-16.6637	0.4724	28.8782	0.6036	-9.99995		0.04652	24.1637	1.07296	-27.9172	1.49156	-13.8916
0.04656	-11.1685	0.77672	-10.899				0.2328	6.64906	0.477	23.9135	--	--		0.0466	-5.38823	0.0466	-5.38823	0.34504	-17.0391	0.47244	28.7435	0.60364	-9.63165		0.04656	24.1866	1.073	-27.7446	1.4916	-12.1409
0.0466	-11.3393	0.77676	-10.7623				0.233	9.9955	0.4772	23.3329	--	--		0.04664	-5.06917	0.04664	-5.06917	0.34508	-17.4094	0.47248	28.6017	0.60368	-9.26109		0.0466	24.2086	1.07304	-27.568	1.49164	-10.357
0.04664	-11.5094	0.7768	-10.6253				0.2332	13.1948	0.4774	22.6875	--	--		0.04668	-4.74848	0.04668	-4.74848	0.34512	-17.7747	0.47252	28.4528	0.60372	-8.88837		0.04664	24.2299	1.07308	-27.3873	1.49168	-8.54437
0.04668	-11.679	0.77684	-10.488				0.2334	16.185	0.4776	21.9859	--	--		0.04672	-4.42618	0.04672	-4.42618	0.34516	-18.1348	0.47256	28.2968	0.60376	-8.51358		0.04668	24.2503	1.07312	-27.2025	1.49172	-6.7075
0.04672	-11.8478	0.77688	-10.3503				0.2336	18.9055	0.4778	21.2362	--	--		0.04676	-4.10232	0.04676	-4.10232	0.3452	-18.4896	0.4726	28.1336	0.6038	-8.13682		0.04672	24.2699	1.07316	-27.0136	1.49176	-4.85112
0.04676	-12.016	0.77692	-10.2123				0.2338	21.2991	0.478	20.446	--	--		0.0468	-3.77693	0.0468	-3.77693	0.34524	-18.839	0.47264	27.9634	0.60384	-7.75819		0.04676	24.2887	1.0732	-26.8205	1.4918	-2.97996
0.0468	-12.1836	0.77696	-10.0739				0.234	23.314	0.4782	19.6212	--	--		0.04684	-3.45004	0.04684	-3.45004	0.34528	-19.1829	0.47268	27.7862	0.60388	-7.37779		0.0468	24.3066	1.07324	-26.6232	1.49184	-1.09889
0.04684	-12.3504	0.777	-9.93528				0.2342	24.9064	0.4784	18.7658	--	--		0.04688	-3.12169	0.04688	-3.12169	0.34532	-19.5212	0.47272	27.6019	0.60392	-6.99572		0.04684	24.3238	1.07328	-26.4217	1.49188	0.7872
0.04688	-12.5165	0.77704	-9.79632				0.2344	26.0418	0.4786	17.8817	--	--		0.04692	-2.79192	0.04692	-2.79192	0.34536	-19.8538	0.47276	27.4106	0.60396	-6.61208		0.04688	24.3401	1.07332	-26.216	1.49192	2.67335
0.04692	-12.6818	0.77708	-9.65704				0.2346	26.6968	0.4788	16.9691	--	--		0.04696	-2.46078	0.04696	-2.46078	0.3454	-20.1806	0.4728	27.2124	0.604	-6.22698		0.04692	24.3556	1.07336	-26.0059	1.49196	4.55454
0.04696	-12.8464	0.77712	-9.51747				0.2348	26.8603	0.479	16.027	--	--		0.047	-2.12831	0.047	-2.12831	0.34544	-20.5015	0.47284	27.0072	0.60404	-5.84051		0.04696	24.3702	1.0734	-25.7915	1.492	6.42575
0.047	-13.0102	0.77716	-9.37761				0.235	26.5326	0.4792	15.0536	--	--		0.04704	-1.79453	0.04704	-1.79453	0.34548	-20.8164	0.47288	26.7951	0.60408	-5.45277		0.047	24.3841	1.07344	-25.5727	1.49204	8.28192
0.04704	-13.1732	0.7772	-9.23746				0.2352	25.7262	0.4794	14.0476	--	--		0.04708	-1.45951	0.04708	-1.45951	0.34552	-21.1252	0.47292	26.5761	0.60412	-5.06387		0.04704	24.3971	1.07348	-25.3496	1.49208	10.118
0.04708	-13.3354	0.77724	-9.09703				0.2354	24.4636	0.4796	13.0084	--	--		0.04712	-1.12329	0.04712	-1.12329	0.34556	-21.4278	0.47296	26.3502	0.60416	-4.67391		0.04708	24.4093	1.07352	-25.1221	1.49212	11.929
0.04712	-13.4968	0.77728	-8.95632				0.2356	22.7765	0.4798	11.9371	--	--		0.04716	-0.7859	0.04716	-0.7859	0.3456	-21.7241	0.473	26.1175	0.6042	-4.283		0.04712	24.4207	1.07356	-24.8902	1.49216	13.7097
0.04716	-13.6573	0.77732	-8.81534				0.2358	20.7034	0.48	10.8366	--	--		0.0472	-0.44741	0.0472	-0.44741	0.34564	-22.014	0.47304	25.878	0.60424	-3.89123		0.04716	24.4313	1.0736	-24.6538	1.4922	15.4554
0.0472	-13.817	0.77736	-8.67409				0.236	18.288	0.4802	9.71161	--	--		0.04724	-0.10785	0.04724	-0.10785	0.34568	-22.2975	0.47308	25.6317	0.60428	-3.49871		0.0472	24.4411	1.07364	-24.413	1.49224	17.1611
0.04724	-13.9757	0.7774	-8.53259				0.2362	15.5772	0.4804	8.56873	--	--		0.04728	0.23273	0.04728	0.23273	0.34572	-22.5745	0.47312	25.3788	0.60432	-3.10555		0.04724	24.45	1.07368	-24.1678	1.49228	18.8219
0.04728	-14.1336	0.77744	-8.39084				0.2364	12.6195	0.4806	7.41559	--	--		0.04732	0.57427	0.04732	0.57427	0.34576	-22.8448	0.47316	25.1191	0.60436	-2.71183		0.04728	24.4581	1.07372	-23.9181	1.49232	20.433
0.04732	-14.2905	0.77748	-8.24884				0.2366	9.464	0.4808	6.26031	--	--		0.04736	0.91672	0.04736	0.91672	0.3458	-23.1083	0.4732	24.8527	0.6044	-2.31768		0.04732	24.4654	1.07376	-23.6639	1.49236	21.9899
0.04736	-14.4465	0.77752	-8.10659				0.2368	6.15974	0.481	5.11071	--	--		0.0474	1.26004	0.0474	1.26004	0.34584	-23.3651	0.47324	24.5798	0.60444	-1.92318		0.04736	24.4719	1.0738	-23.4053	1.4924	23.4879
0.0474	-14.6016	0.77756	-7.96412				0.237	2.7554	0.4812	3.97353	--	--		0.04744	1.60416	0.04744	1.60416	0.34588	-23.6149	0.47328	24.3002	0.60448	-1.52844		0.0474	24.4776	1.07384	-23.1422	1.49244	24.9228
0.04744	-14.7556	0.7776	-7.82141				0.2372	-0.70036	0.4814	2.85378	--	--		0.04748	1.94904	0.04748	1.94904	0.34592	-23.8577	0.47332	24.0141	0.60452	-1.13357		0.04744	24.4824	1.07388	-22.8746	1.49248	26.2903
0.04748	-14.9087	0.77764	-7.67848				0.2374	-4.15849	0.4816	1.75428	--	--		0.04752	2.29462	0.04752	2.29462	0.34596	-24.0936	0.47336	23.7215	0.60456	-0.73866		0.04748	24.4864	1.07392	-22.6026	1.49252	27.5862
0.04752	-15.0608	0.77768	-7.53533				0.2376	-7.56896	0.4818	0.67557	--	--		0.04756	2.64085	0.04756	2.64085	0.346	-24.3222	0.4734	23.4224	0.6046	-0.34381		0.04752	24.4897	1.07396	-22.3261	1.49256	28.8069
0.04756	-15.2118	0.77772	-7.39197				0.2378	-10.8804	0.482	-0.38402	--	--		0.0476	2.98766	0.0476	2.98766	0.34604	-24.5436	0.47344	23.1169	0.60464	0.05088		0.04756	24.492	1.074	-22.0452	1.4926	29.9485
0.0476	-15.3618	0.77776	-7.24841				0.238	-14.0397	0.4822	-1.42792	--	--		0.04764	3.335	0.04764	3.335	0.34608	-24.7578	0.47348	22.8051	0.60468	0.4453		0.0476	24.4936	1.07404	-21.7598	1.49264	31.0076
0.04764	-15.5107	0.7778	-7.10464				0.2382	-16.9928	0.4824	-2.46063	--	--		0.04768	3.68281	0.04768	3.68281	0.34612	-24.9645	0.47352	22.4869	0.60472	0.83935		0.04764	24.4944	1.07408	-21.4701	1.49268	31.981
0.04768	-15.6585	0.77784	-6.96068				0.2384	-19.6848	0.4826	-3.48698	--	--		0.04772	4.03104	0.04772	4.03104	0.34616	-25.1639	0.47356	22.1624	0.60476	1.23295		0.04768	24.4944	1.07412	-21.176	1.49272	32.8658
0.04772	-15.8053	0.77788	-6.81653				0.2386	-22.0618	0.4828	-4.51131	--	--		0.04776	4.37962	0.04776	4.37962	0.3462	-25.3557	0.4736	21.8317	0.6048	1.62599		0.04772	24.4935	1.07416	-20.8775	1.49276	33.6591
0.04776	-15.9509	0.77792	-6.6722				0.2388	-24.0724	0.483	-5.53664	--	--		0.0478	4.72849	0.0478	4.72849	0.34624	-25.5399	0.47364	21.4947	0.60484	2.01838		0.04776	24.4918	1.0742	-20.5747	1.4928	34.3586
0.0478	-16.0954	0.77796	-6.5277				0.239	-25.6696	0.4832	-6.56415	--	--		0.04784	5.0776	0.04784	5.0776	0.34628	-25.7164	0.47368	21.1517	0.60488	2.41002		0.0478	24.4893	1.07424	-20.2676	1.49284	34.962
0.04784	-16.2387	0.778	-6.38302				0.2392	-26.8134	0.4834	-7.5928	--	--		0.04788	5.42687	0.04788	5.42687	0.34632	-25.8853	0.47372	20.8025	0.60492	2.80081		0.04784	24.486	1.07428	-19.9562	1.49288	35.4676
0.04788	-16.3809	0.77804	-6.23818				0.2394	-27.4725	0.4836	-8.61925	--	--		0.04792	5.77624	0.04792	5.77624	0.34636	-26.0463	0.47376	20.4473	0.60496	3.19066		0.04788	24.4819	1.07432	-19.6406	1.49292	35.8736
0.04792	-16.5218	0.77808	-6.09317				0.2396	-27.6262	0.4838	-9.63807	--	--		0.04796	6.12567	0.04796	6.12567	0.3464	-26.1995	0.4738	20.0862	0.605	3.57948		0.04792	24.477	1.07436	-19.3208	1.49296	36.179
0.04796	-16.6616	0.77812	-5.94802				0.2398	-27.2661	0.484	-10.6422	--	--		0.048	6.47507	0.048	6.47507	0.34644	-26.3448	0.47384	19.719	0.60504	3.96718		0.04796	24.4713	1.0744	-18.9969	1.493	36.3826
0.048	-16.8001	0.77816	-5.80271				0.24	-26.3962	0.4842	-11.6237	--	--		0.04804	6.82438	0.04804	6.82438	0.34648	-26.4822	0.47388	19.3461	0.60508	4.35367		0.048	24.4647	1.07444	-18.6689	1.49304	36.4838
0.04804	-16.9374	0.7782	-5.65727				0.2402	-25.0332	0.4844	-12.5744	--	--		0.04808	7.17355	0.04808	7.17355	0.34652	-26.6115	0.47392	18.9673	0.60512	4.73885		0.04804	24.4574	1.07448	-18.3369	1.49308	36.4824
0.04808	-17.0735	0.77824	-5.51168				0.2404	-23.2061	0.4846	-13.4864	--	--		0.04812	7.52249	0.04812	7.52249	0.34656	-26.7327	0.47396	18.5827	0.60516	5.12264		0.04808	24.4492	1.07452	-18.0009	1.49312	36.3783
0.04812	-17.2082	0.77828	-5.36597				0.2406	-20.9543	0.4848	-14.3534	--	--		0.04816	7.87116	0.04816	7.87116	0.3466	-26.8458	0.474	18.1924	0.6052	5.50494		0.04812	24.4403	1.07456	-17.6609	1.49316	36.172
0.04816	-17.3417	0.77832	-5.22013				0.2408	-18.3262	0.485	-15.1705	--	--		0.0482	8.21948	0.0482	8.21948	0.34664	-26.9508	0.47404	17.7965	0.60524	5.88569		0.04816	24.4305	1.0746	-17.3171	1.4932	35.864
0.0482	-17.4738	0.77836	-5.07418				0.241	-15.3771	0.4852	-15.9347	--	--		0.04824	8.56739	0.04824	8.56739	0.34668	-27.0475	0.47408	17.3951	0.60528	6.26478		0.0482	24.42	1.07464	-16.9695	1.49324	35.4553
0.04824	-17.6046	0.7784	-4.9281				0.2412	-12.1667	0.4854	-16.6452	--	--		0.04828	8.91481	0.04828	8.91481	0.34672	-27.136	0.47412	16.9881	0.60532	6.64213		0.04824	24.4086	1.07468	-16.6181	1.49328	34.9472
0.04828	-17.7341	0.77844	-4.78193				0.2414	-8.7574	0.4856	-17.3027	--	--		0.04832	9.26169	0.04832	9.26169	0.34676	-27.2161	0.47416	16.5757	0.60536	7.01767		0.04828	24.3964	1.07472	-16.2631	1.49332	34.3414
0.04832	-17.8622	0.77848	-4.63565				0.2416	-5.21224	0.4858	-17.9092	--	--		0.04836	9.60794	0.04836	9.60794	0.3468	-27.2879	0.4742	16.1579	0.6054	7.3913		0.04832	24.3834	1.07476	-15.9045	1.49336	33.6398
0.04836	-17.9889	0.77852	-4.48927				0.2418	-1.59361	0.486	-18.4678	--	--		0.0484	9.95352	0.0484	9.95352	0.34684	-27.3513	0.47424	15.7348	0.60544	7.76296		0.04836	24.3697	1.0748	-15.5423	1.4934	32.8445
0.0484	-18.1143	0.77856	-4.3428				0.242	2.03775	0.4862	-18.9813	--	--		0.04844	10.2983	0.04844	10.2983	0.34688	-27.4063	0.47428	15.3065	0.60548	8.13256		0.0484	24.3551	1.07484	-15.1767	1.49344	31.9582
0.04844	-18.2382	0.7786	-4.19625				0.2422	5.62326	0.4864	-19.4528	--	--		0.04848	10.6423	0.04848	10.6423	0.34692	-27.4529	0.47432	14.873	0.60552	8.50003		0.04844	24.3397	1.07488	-14.8078	1.49348	30.9836
0.04848	-18.3606	0.77864	-4.04962				0.2424	9.1066	0.4866	-19.8843	--	--		0.04852	10.9855	0.04852	10.9855	0.34696	-27.4909	0.47436	14.4345	0.60556	8.86528		0.04848	24.3235	1.07492	-14.4356	1.49352	29.9237
0.04852	-18.4817	0.77868	-3.90291				0.2426	12.4337	0.4868	-20.277	--	--		0.04856	11.3276	0.04856	11.3276	0.347	-27.5205	0.4744	13.9909	0.6056	9.22824		0.04852	24.3066	1.07496	-14.0602	1.49356	28.7819
0.04856	-18.6012	0.77872	-3.75614				0.2428	15.5524	0.487	-20.6313	--	--		0.0486	11.6687	0.0486	11.6687	0.34704	-27.5414	0.47444	13.5425	0.60564	9.58885		0.04856	24.2888	1.075	-13.6816	1.4936	27.5617
0.0486	-18.7193	0.77876	-3.6093				0.243	18.4127	0.4872	-20.9464	--	--		0.04864	12.0088	0.04864	12.0088	0.34708	-27.5539	0.47448	13.0892	0.60568	9.94702		0.0486	24.2702	1.07504	-13.3001	1.49364	26.2669
0.04864	-18.8359	0.7788	-3.46241				0.2432	20.9664	0.4874	-21.2216	--	--		0.04868	12.3476	0.04868	12.3476	0.34712	-27.5577	0.47452	12.6311	0.60572	10.3027		0.04864	24.2509	1.07508	-12.9157	1.49368	24.9015
0.04868	-18.9509	0.77884	-3.31547				0.2434	23.1679	0.4876	-21.4556	--	--		0.04872	12.6853	0.04872	12.6853	0.34716	-27.553	0.47456	12.1684	0.60576	10.6558		0.04868	24.2307	1.07512	-12.5284	1.49372	23.4696
0.04872	-19.0645	0.77888	-3.16847				0.2436	24.975	0.4878	-21.648	--	--		0.04876	13.0216	0.04876	13.0216	0.3472	-27.5396	0.4746	11.7012	0.6058	11.0062		0.04872	24.2098	1.07516	-12.1385	1.49376	21.9755
0.04876	-19.1764	0.77892	-3.02144				0.2438	26.3497	0.488	-21.7989	--	--		0.0488	13.3566	0.0488	13.3566	0.34724	-27.5176	0.47464	11.2294	0.60584	11.354		0.04876	24.188	1.0752	-11.7459	1.4938	20.4239
0.0488	-19.2869	0.77896	-2.87438				0.244	27.2599	0.4882	-21.9095	--	--		0.04884	13.6901	0.04884	13.6901	0.34728	-27.487	0.47468	10.7532	0.60588	11.699		0.0488	24.1655	1.07524	-11.3508	1.49384	18.8193
0.04884	-19.3957	0.779	-2.72728				0.2442	27.6809	0.4884	-21.9827	--	--		0.04888	14.0222	0.04888	14.0222	0.34732	-27.4477	0.47472	10.2728	0.60592	12.0411		0.04884	24.1422	1.07528	-10.9533	1.49388	17.1665
0.04888	-19.5029	0.77904	-2.58016						0.4886	-22.0221	--	--		0.04892	14.3526	0.04892	14.3526	0.34736	-27.3998	0.47476	9.78811	0.60596	12.3804		0.04888	24.1181	1.07532	-10.5535	1.49392	15.4704
0.04892	-19.6085	0.77908	-2.43303						0.4888	-22.0327	--	--		0.04896	14.6814	0.04896	14.6814	0.3474	-27.3432	0.4748	9.29937	0.606	12.7167		0.04892	24.0933	1.07536	-10.1515	1.49396	13.7358
0.04896	-19.7125	0.77912	-2.28587						0.489	-22.0199	--	--		0.049	15.0085	0.049	15.0085	0.34744	-27.278	0.47484	8.80663	0.60604	13.05		0.04896	24.0676	1.0754	-9.74737	1.494	11.9679
0.049	-19.8148	0.77916	-2.13872						0.4892	-21.9893	--	--		0.04904	15.3339	0.04904	15.3339	0.34748	-27.2041	0.47488	8.31	0.60608	13.3802		0.049	24.0411	1.07544	-9.34131	1.49404	10.1717
0.04904	-19.9155	0.7792	-1.99155						0.4894	-21.9462	--	--		0.04908	15.6574	0.04908	15.6574	0.34752	-27.1216	0.47492	7.8096	0.60612	13.7072		0.04904	24.0139	1.07548	-8.9334	1.49408	8.35235
0.04908	-20.0145	0.77924	-1.8444						0.4896	-21.8947	--	--		0.04912	15.979	0.04912	15.979	0.34756	-27.0305	0.47496	7.30554	0.60616	14.0311		0.04908	23.9859	1.07552	-8.52375	1.49412	6.51488
0.04912	-20.1118	0.77928	-1.69725						0.4898	-21.8377	--	--		0.04916	16.2986	0.04916	16.2986	0.3476	-26.9308	0.475	6.79792	0.6062	14.3517		0.04912	23.9571	1.07556	-8.11247	1.49416	4.66444
0.04916	-20.2074	0.77932	-1.55011						0.49	-21.7766	--	--		0.0492	16.6162	0.0492	16.6162	0.34764	-26.8225	0.47504	6.28686	0.60624	14.6691		0.04916	23.9276	1.0756	-7.69968	1.4942	2.80614
0.0492	-20.3012	0.77936	-1.403						0.4902	-21.7111	--	--		0.04924	16.9317	0.04924	16.9317	0.34768	-26.7056	0.47508	5.77249	0.60628	14.9831		0.0492	23.8972	1.07564	-7.28551	1.49424	0.94504
0.04924	-20.3933	0.7794	-1.2559						0.4904	-21.6392	--	--		0.04928	17.245	0.04928	17.245	0.34772	-26.5802	0.47512	5.25492	0.60632	15.2937		0.04924	23.8661	1.07568	-6.87006	1.49428	-0.91383
0.04928	-20.4837	0.77944	-1.10884						0.4906	-21.558	--	--		0.04932	17.5561	0.04932	17.5561	0.34776	-26.4462	0.47516	4.73428	0.60636	15.6009		0.04928	23.8342	1.07572	-6.45347	1.49432	-2.76549
0.04932	-20.5723	0.77948	-0.96181						0.4908	-21.4637	--	--		0.04936	17.8649	0.04936	17.8649	0.3478	-26.3038	0.4752	4.2107	0.6064	15.9045		0.04932	23.8015	1.07576	-6.03584	1.49436	-4.60506
0.04936	-20.6591	0.77952	-0.81483						0.491	-21.3523	--	--		0.0494	18.1714	0.0494	18.1714	0.34784	-26.1528	0.47524	3.6843	0.60644	16.2047		0.04936	23.7681	1.0758	-5.61731	1.4944	-6.4277
0.0494	-20.7441	0.77956	-0.66789						0.4912	-21.2204	--	--		0.04944	18.4754	0.04944	18.4754	0.34788	-25.9935	0.47528	3.15523	0.60648	16.5012		0.0494	23.7339	1.07584	-5.198	1.49444	-8.22868
0.04944	-20.8273	0.7796	-0.52099						0.4914	-21.0652	--	--		0.04948	18.777	0.04948	18.777	0.34792	-25.8257	0.47532	2.6236	0.60652	16.7941		0.04944	23.6989	1.07588	-4.77802	1.49448	-10.0034
0.04948	-20.9086	0.77964	-0.37416						0.4916	-20.8851	--	--		0.04952	19.076	0.04952	19.076	0.34796	-25.6496	0.47536	2.08958	0.60656	17.0834		0.04948	23.6632	1.07592	-4.3575	1.49452	-11.7473
0.04952	-20.9881	0.77968	-0.22738						0.4918	-20.6801	--	--		0.04956	19.3725	0.04956	19.3725	0.348	-25.4652	0.4754	1.55328	0.6066	17.369		0.04952	23.6267	1.07596	-3.93656	1.49456	-13.4559
0.04956	-21.0658	0.77972	-0.08068						0.492	-20.4515	--	--		0.0496	19.6662	0.0496	19.6662	0.34804	-25.2725	0.47544	1.01487	0.60664	17.6508		0.04956	23.5895	1.076	-3.51532	1.4946	-15.1251
0.0496	-21.1416	0.77976	0.06596						0.4922	-20.2016	--	--		0.04964	19.9573	0.04964	19.9573	0.34808	-25.0717	0.47548	0.47448	0.60668	17.9288		0.0496	23.5514	1.07604	-3.09391	1.49464	-16.7506
0.04964	-21.2155	0.7798	0.21252						0.4924	-19.9339	--	--		0.04968	20.2456	0.04968	20.2456	0.34812	-24.8626	0.47552	-0.06773	0.60672	18.203		0.04964	23.5127	1.07608	-2.67244	1.49468	-18.3284
0.04968	-21.2874	0.77984	0.359						0.4926	-19.6523	--	--		0.04972	20.5311	0.04972	20.5311	0.34816	-24.6455	0.47556	-0.61162	0.60676	18.4733		0.04968	23.4731	1.07612	-2.25104	1.49472	-19.8547
0.04972	-21.3575	0.77988	0.5054						0.4928	-19.3604	--	--		0.04976	20.8137	0.04976	20.8137	0.3482	-24.4203	0.4756	-1.15703	0.6068	18.7398		0.04972	23.4328	1.07616	-1.82983	1.49476	-21.3256
0.04976	-21.4257	0.77992	0.6517						0.493	-19.0616	--	--		0.0498	21.0934	0.0498	21.0934	0.34824	-24.1871	0.47564	-1.70379	0.60684	19.0023		0.04976	23.3917	1.0762	-1.40893	1.4948	-22.7376
0.0498	-21.4919	0.77996	0.79791						0.4932	-18.7584	--	--		0.04984	21.37	0.04984	21.37	0.34828	-23.946	0.47568	-2.25176	0.60688	19.2608		0.0498	23.3499	1.07624	-0.98845	1.49484	-24.0872
0.04984	-21.5561	0.78	0.94401						0.4934	-18.4521	--	--		0.04988	21.6437	0.04988	21.6437	0.34832	-23.697	0.47572	-2.80076	0.60692	19.5154		0.04984	23.3074	1.07628	-0.56852	1.49488	-25.3712
0.04988	-21.6184	0.78004	1.09001						0.4936	-18.1428	--	--		0.04992	21.9142	0.04992	21.9142	0.34836	-23.4403	0.47576	-3.35064	0.60696	19.7659		0.04988	23.2641	1.07632	-0.14925	1.49492	-26.5863
0.04992	-21.6787	0.78008	1.2359						0.4938	-17.8297	--	--		0.04996	22.1816	0.04996	22.1816	0.3484	-23.1758	0.4758	-3.90122	0.607	20.0124		0.04992	23.22	1.07636	0.26924	1.49496	-27.7296
0.04996	-21.737	0.78012	1.38167						0.494	-17.5107	--	--		0.05	22.4459	0.05	22.4459	0.34844	-22.9037	0.47584	-4.45234	0.60704	20.2548		0.04996	23.1752	1.0764	0.68683	1.495	-28.7983
0.05	-21.7934	0.78016	1.52733						0.4942	-17.1835	--	--		0.05004	22.7068	0.05004	22.7068	0.34848	-22.6241	0.47588	-5.00382	0.60708	20.4931		0.05	23.1296	1.07644	1.10343	1.49504	-29.7897
0.05004	-21.8477	0.7802	1.67285						0.4944	-16.8452	--	--		0.05008	22.9645	0.05008	22.9645	0.34852	-22.337	0.47592	-5.55548	0.60712	20.7273		0.05004	23.0833	1.07648	1.5189	1.49508	-30.7013
0.05008	-21.8999	0.78024	1.81825						0.4946	-16.4931	--	--		0.05012	23.2189	0.05012	23.2189	0.34856	-22.0425	0.47596	-6.10715	0.60716	20.9573		0.05008	23.0363	1.07652	1.93315	1.49512	-31.5307
0.05012	-21.9501	0.78028	1.96351						0.4948	-16.1251	--	--		0.05016	23.4699	0.05016	23.4699	0.3486	-21.7407	0.476	-6.65866	0.6072	21.1831		0.05012	22.9885	1.07656	2.34606	1.49516	-32.2758
0.05016	-21.9983	0.78032	2.10863						0.495	-15.7394	--	--		0.0502	23.7174	0.0502	23.7174	0.34864	-21.4317	0.47604	-7.20981	0.60724	21.4047		0.05016	22.94	1.0766	2.75753	1.4952	-32.9346
0.0502	-22.0444	0.78036	2.25361						0.4952	-15.335	--	--		0.05024	23.9615	0.05024	23.9615	0.34868	-21.1156	0.47608	-7.76042	0.60728	21.6221		0.0502	22.8907	1.07664	3.16746	1.49524	-33.5053
0.05024	-22.0884	0.7804	2.39844						0.4954	-14.9117	--	--		0.05028	24.2021	0.05028	24.2021	0.34872	-20.7925	0.47612	-8.31031	0.60732	21.8353		0.05024	22.8407	1.07668	3.57573	1.49528	-33.9862
0.05028	-22.1303	0.78044	2.54311						0.4956	-14.4699	--	--		0.05032	24.4392	0.05032	24.4392	0.34876	-20.4624	0.47616	-8.8593	0.60736	22.0441		0.05028	22.79	1.07672	3.98225	1.49532	-34.3759
0.05032	-22.1702	0.78048	2.68762						0.4958	-14.0101	--	--		0.05036	24.6726	0.05036	24.6726	0.3488	-20.1255	0.4762	-9.40718	0.6074	22.2487		0.05032	22.7386	1.07676	4.38693	1.49536	-34.6732
0.05036	-22.2079	0.78052	2.83198						0.496	-13.5333	--	--		0.0504	24.9024	0.0504	24.9024	0.34884	-19.782	0.47624	-9.95378	0.60744	22.449		0.05036	22.6864	1.0768	4.78966	1.4954	-34.8769
0.0504	-22.2435	0.78056	2.97616						0.4962	-13.0402	--	--		0.05044	25.1286	0.05044	25.1286	0.34888	-19.4318	0.47628	-10.4989	0.60748	22.6449		0.0504	22.6334	1.07684	5.19035	1.49544	-34.9862
0.05044	-22.277	0.7806	3.12017						0.4964	-12.5316	--	--		0.05048	25.3511	0.05048	25.3511	0.34892	-19.0751	0.47632	-11.0423	0.60752	22.8365		0.05044	22.5798	1.07688	5.58892	1.49548	-35.0004
0.05048	-22.3083	0.78064	3.26401						0.4966	-12.0079	--	--		0.05052	25.5698	0.05052	25.5698	0.34896	-18.712	0.47636	-11.5839	0.60756	23.0237		0.05048	22.5254	1.07692	5.98526	1.49552	-34.9191
0.05052	-22.3375	0.78068	3.40766						0.4968	-11.4694	--	--		0.05056	25.7847	0.05056	25.7847	0.349	-18.3426	0.4764	-12.1234	0.6076	23.2066		0.05052	22.4703	1.07696	6.3793	1.49556	-34.7421
0.05056	-22.3645	0.78072	3.55113						0.497	-10.9165	--	--		0.0506	25.9959	0.0506	25.9959	0.34904	-17.9671	0.47644	-12.6606	0.60764	23.3851		0.05056	22.4145	1.077	6.77095	1.4956	-34.4693
0.0506	-22.3893	0.78076	3.69441						0.4972	-10.3497	--	--		0.05064	26.2032	0.05064	26.2032	0.34908	-17.5856	0.47648	-13.1954	0.60768	23.5591		0.0506	22.358	1.07704	7.16014	1.49564	-34.1009
0.05064	-22.412	0.7808	3.83749						0.4974	-9.77022	--	--		0.05068	26.4066	0.05068	26.4066	0.34912	-17.1981	0.47652	-13.7275	0.60772	23.7288		0.05064	22.3007	1.07708	7.54677	1.49568	-33.6376
0.05068	-22.4325	0.78084	3.98037						0.4976	-9.18003	--	--		0.05072	26.6061	0.05072	26.6061	0.34916	-16.8049	0.47656	-14.2567	0.60776	23.894		0.05068	22.2428	1.07712	7.93078	1.49572	-33.0798
0.05072	-22.4507	0.78088	4.12305						0.4978	-8.58211	--	--		0.05076	26.8018	0.05076	26.8018	0.3492	-16.406	0.4766	-14.7829	0.6078	24.0548		0.05072	22.1841	1.07716	8.3121	1.49576	-32.4286
0.05076	-22.4668	0.78092	4.26552						0.498	-7.98051	--	--		0.0508	26.9934	0.0508	26.9934	0.34924	-16.0015	0.47664	-15.3058	0.60784	24.2111		0.05076	22.1247	1.0772	8.69065	1.4958	-31.6852
0.0508	-22.4807	0.78096	4.40778						0.4982	-7.38033	--	--		0.05084	27.1811	0.05084	27.1811	0.34928	-15.5916	0.47668	-15.8252	0.60788	24.363		0.0508	22.0646	1.07724	9.06637	1.49584	-30.8511
0.05084	-22.4923	0.781	4.54983						0.4984	-6.78749	--	--		0.05088	27.3648	0.05088	27.3648	0.34932	-15.1765	0.47672	-16.341	0.60792	24.5104		0.05084	22.0038	1.07728	9.4392	1.49588	-29.9279
0.05088	-22.5017	0.78104	4.69165						0.4986	-6.20831	--	--		0.05092	27.5445	0.05092	27.5445	0.34936	-14.7562	0.47676	-16.8529	0.60796	24.6534		0.05088	21.9422	1.07732	9.80906	1.49592	-28.9176
0.05092	-22.5088	0.78108	4.83325						0.4988	-5.64908	--	--		0.05096	27.7201	0.05096	27.7201	0.3494	-14.331	0.4768	-17.3607	0.608	24.7919		0.05092	21.88	1.07736	10.1759	1.49596	-27.8226
0.05096	-22.5137	0.78112	4.97461						0.499	-5.11544	--	--		0.051	27.8916	0.051	27.8916	0.34944	-13.9008	0.47684	-17.8643	0.60804	24.9258		0.05096	21.8171	1.0774	10.5397	1.496	-26.6454
0.051	-22.5164	0.78116	5.11575						0.4992	-4.61187	--	--		0.05104	28.0591	0.05104	28.0591	0.34948	-13.4659	0.47688	-18.3634	0.60808	25.0553		0.051	21.7535	1.07744	10.9004	1.49604	-25.3886
0.05104	-22.5167	0.7812	5.25664						0.4994	-4.14115	--	--		0.05108	28.2224	0.05108	28.2224	0.34952	-13.0265	0.47692	-18.8577	0.60812	25.1803		0.05104	21.6891	1.07748	11.2579	1.49608	-24.0556
0.05108	-22.5148	0.78124	5.3973						0.4996	-3.70407	--	--		0.05112	28.3816	0.05112	28.3816	0.34956	-12.5826	0.47696	-19.3473	0.60816	25.3008		0.05108	21.6241	1.07752	11.6121	1.49612	-22.6494
0.05112	-22.5107	0.78128	5.53771						0.4998	-3.29921	--	--		0.05116	28.5367	0.05116	28.5367	0.3496	-12.1344	0.477	-19.8317	0.6082	25.4168		0.05112	21.5584	1.07756	11.9632	1.49616	-21.1739
0.05116	-22.5042	0.78132	5.67787						0.5	-2.92303	--	--		0.0512	28.6876	0.0512	28.6876	0.34964	-11.6821	0.47704	-20.3109	0.60824	25.5283		0.05116	21.492	1.0776	12.3109	1.4962	-19.6327
0.0512	-22.4955	0.78136	5.81777						0.5002	-2.57017	--	--		0.05124	28.8344	0.05124	28.8344	0.34968	-11.2258	0.47708	-20.7846	0.60828	25.6352		0.0512	21.4249	1.07764	12.6553	1.49624	-18.0301
0.05124	-22.4845	0.7814	5.95742						0.5004	-2.23395	--	--		0.05128	28.9769	0.05128	28.9769	0.34972	-10.7656	0.47712	-21.2527	0.60832	25.7377		0.05124	21.3571	1.07768	12.9963	1.49628	-16.3705
0.05128	-22.4711	0.78144	6.09681						0.5006	-1.90701	--	--		0.05132	29.1153	0.05132	29.1153	0.34976	-10.3018	0.47716	-21.7149	0.60836	25.8356		0.05128	21.2886	1.07772	13.3339	1.49632	-14.6583
0.05132	-22.4555	0.78148	6.23593						0.5008	-1.58206	--	--		0.05136	29.2495	0.05136	29.2495	0.3498	-9.83435	0.4772	-22.171	0.6084	25.9291		0.05132	21.2195	1.07776	13.6681	1.49636	-12.8985
0.05136	-22.4375	0.78152	6.37477						0.501	-1.25262	--	--		0.0514	29.3794	0.0514	29.3794	0.34984	-9.36356	0.47724	-22.621	0.60844	26.018		0.05136	21.1496	1.0778	13.9988	1.4964	-11.0961
0.0514	-22.4172	0.78156	6.51335						0.5012	-0.91369	--	--		0.05144	29.5051	0.05144	29.5051	0.34988	-8.88954	0.47728	-23.0645	0.60848	26.1024		0.0514	21.0791	1.07784	14.3261	1.49644	-9.25641
0.05144	-22.3946	0.7816	6.65165						0.5014	-0.56223	--	--		0.05148	29.6266	0.05148	29.6266	0.34992	-8.41245	0.47732	-23.5014	0.60852	26.1823		0.05144	21.0079	1.07788	14.6499	1.49648	-7.38475
0.05148	-22.3697	0.78164	6.78966						0.5016	-0.19743	--	--		0.05152	29.7438	0.05152	29.7438	0.34996	-7.93244	0.47736	-23.9315	0.60856	26.2577		0.05148	20.936	1.07792	14.9702	1.49652	-5.48677
0.05152	-22.3425	0.78168	6.92739						0.5018	0.17925	--	--		0.05156	29.8569	0.05156	29.8569	0.35	-7.44968	0.4774	-24.3546	0.6086	26.3286		0.05152	20.8635	1.07796	15.287	1.49656	-3.5682
0.05156	-22.3129	0.78172	7.06483						0.502	0.56432	--	--		0.0516	29.9656	0.0516	29.9656	0.35004	-6.96433	0.47744	-24.7706	0.60864	26.395		0.05156	20.7902	1.078	15.6002	1.4966	-1.63492
0.0516	-22.281	0.78176	7.20198						0.5022	0.95273	--	--		0.05164	30.0701	0.05164	30.0701	0.35008	-6.47655	0.47748	-25.1793	0.60868	26.457		0.0516	20.7163	1.07804	15.9099	1.49664	0.30709
0.05164	-22.2467	0.7818	7.33883						0.5024	1.33852	--	--		0.05168	30.1703	0.05168	30.1703	0.35012	-5.98649	0.47752	-25.5804	0.60872	26.5144		0.05164	20.6418	1.07808	16.216	1.49668	2.25177
0.05168	-22.2101	0.78184	7.47538						0.5026	1.71553	--	--		0.05172	30.2663	0.05172	30.2663	0.35016	-5.49433	0.47756	-25.974	0.60876	26.5674		0.05168	20.5665	1.07812	16.5187	1.49672	4.19298
0.05172	-22.1712	0.78188	7.61163						0.5028	2.07814	--	--		0.05176	30.358	0.05176	30.358	0.3502	-5.00023	0.4776	-26.3597	0.6088	26.6159		0.05172	20.4906	1.07816	16.8177	1.49676	6.12457
0.05176	-22.1299	0.78192	7.74757						0.503	2.42194	--	--		0.0518	30.4455	0.0518	30.4455	0.35024	-4.50435	0.47764	-26.7374	0.60884	26.6599		0.05176	20.4141	1.0782	17.1132	1.4968	8.04037
0.0518	-22.0862	0.78196	7.88319						0.5032	2.7442	--	--		0.05184	30.5287	0.05184	30.5287	0.35028	-4.00686	0.47768	-27.107	0.60888	26.6995		0.0518	20.3369	1.07824	17.4052	1.49684	9.9342
0.05184	-22.0402	0.782	8.0185						0.5034	3.04415	--	--		0.05188	30.6077	0.05188	30.6077	0.35032	-3.50792	0.47772	-27.4683	0.60892	26.7346		0.05184	20.259	1.07828	17.6937	1.49688	11.8
0.05188	-21.9918	0.78204	8.15349						0.5036	3.32299	--	--		0.05192	30.6824	0.05192	30.6824	0.35036	-3.00771	0.47776	-27.8211	0.60896	26.7653		0.05188	20.1805	1.07832	17.9786	1.49692	13.6316
0.05192	-21.9411	0.78208	8.28816						0.5038	3.58366	--	--		0.05196	30.7529	0.05196	30.7529	0.3504	-2.50638	0.4778	-28.1653	0.609	26.7916		0.05192	20.1013	1.07836	18.2601	1.49696	15.423
0.05196	-21.888	0.78212	8.4225						0.504	3.83042	--	--		0.052	30.8191	0.052	30.8191	0.35044	-2.00411	0.47784	-28.5008	0.60904	26.8135		0.05196	20.0214	1.0784	18.538	1.497	17.1686
0.052	-21.8326	0.78216	8.55652						0.5042	4.06819	--	--		0.05204	30.8812	0.05204	30.8812	0.35048	-1.50107	0.47788	-28.8275	0.60908	26.8309		0.052	19.941	1.07844	18.8125	1.49704	18.8624
0.05204	-21.7748	0.7822	8.6902						0.5044	4.3019	--	--		0.05208	30.939	0.05208	30.939	0.35052	-0.99742	0.47792	-29.1451	0.60912	26.844		0.05204	19.8598	1.07848	19.0835	1.49708	20.499
0.05208	-21.7146	0.78224	8.82354						0.5046	4.53582	--	--		0.05212	30.9926	0.05212	30.9926	0.35056	-0.49332	0.47796	-29.4536	0.60916	26.8527		0.05208	19.7781	1.07852	19.351	1.49712	22.0731
[truncated: 24,359 more rows]
[truncated: 68 more columns]

## Sheet: Figure 4
Figure 4b													Figure 4c			Figure 4e				Figure 4f				Figure 4g
[truncated: 50,002 more rows]

## Sheet: Figure 5
Figure 5b							Figure 5c							Figure 5d						Figure 5h				Figure 5i							Figure 5j					Figure 5k
[truncated: 1,046 more rows]

[truncated: 6 more sheets: Figure S2, Figure S5, Figure S6, Figure S7, Figure S9, Figure S11]
